# Supplementary material for: 3-Chloro-N-phenyl­benzamide
Source: Acta Crystallogr Sect E Struct Rep Online. 2011 Nov 16;67(Pt 12):o3329. doi: 10.1107/S1600536811047805 (PMC3238977; doi:10.1107/S1600536811047805)
Supplement: Supplementary file 2 [file e-67-o3329-Isup2.hkl]

# 
# h,k,l, Fc-squared, Fo-squared, sigma(Fo-squared) and status flag 
# 
data_I
_shelx_title ' EXP_843 IN P2(1)/N          NEW: P21/C' 
_shelx_refln_list_code          4 
_shelx_F_calc_maximum      181.81 
_exptl_crystal_F_000       480.00 
_reflns_d_resolution_high  0.7207 
 
loop_ 
 _symmetry_equiv_pos_as_xyz 
 'x, y, z' 
 '-x, y+1/2, -z+1/2' 
 '-x, -y, -z' 
 'x, -y-1/2, z-1/2' 
 
_cell_length_a    25.0232 
_cell_length_b     5.3705 
_cell_length_c     8.1289 
_cell_angle_alpha  90.000 
_cell_angle_beta   98.537 
_cell_angle_gamma  90.000 
 
_shelx_F_squared_multiplier     1.000 
 
loop_ 
 _refln_index_h 
 _refln_index_k 
 _refln_index_l 
 _refln_F_squared_calc 
 _refln_F_squared_meas 
 _refln_F_squared_sigma 
 _refln_observed_status 
   5   0   0      386.60      407.28      6.24 o 
   6   0   0     2694.64     2928.29     25.16 o 
   7   0   0      143.19      150.53      2.27 o 
   8   0   0      197.85      205.07      3.86 o 
   9   0   0      882.85      905.10     13.24 o 
  10   0   0     4816.60     5232.85     24.30 o 
  11   0   0       97.34      158.99      2.99 o 
  12   0   0      119.05      105.26      1.69 o 
  13   0   0     5940.40     6563.16     31.56 o 
  14   0   0      174.73      227.06      5.48 o 
  15   0   0      291.54      306.22      2.93 o 
  16   0   0      124.10      129.19      1.95 o 
  17   0   0      382.53      349.59     10.42 o 
  18   0   0      578.08      589.04      8.05 o 
  19   0   0       80.79      115.07      3.36 o 
  20   0   0      900.03      965.69      9.87 o 
  21   0   0     1318.13     1422.27     12.25 o 
  22   0   0      676.71      732.49     19.32 o 
  23   0   0       77.24      104.64      6.01 o 
  24   0   0      306.46      323.22      8.83 o 
  25   0   0       73.02       87.66      4.76 o 
  26   0   0        4.60       11.65      1.57 o 
  27   0   0      220.53      227.98      6.59 o 
  28   0   0        4.14        8.72      1.46 o 
  29   0   0        2.45        4.78      1.39 o 
  30   0   0       27.15       36.40      2.89 o 
  31   0   0        0.58        1.52      0.75 o 
  32   0   0        3.81        3.33      1.00 o 
   1   1   0      991.28      901.39     15.16 o 
   2   1   0      731.72      665.79      3.59 o 
   3   1   0      225.72      209.95      1.74 o 
   4   1   0     1169.51     1072.22      4.65 o 
   5   1   0     6606.25     6146.63     29.79 o 
   6   1   0     1266.49     1116.86     10.70 o 
   7   1   0      154.96      131.67      1.38 o 
   8   1   0     1520.29     1396.55     12.77 o 
   9   1   0     2710.57     2564.61     15.76 o 
  10   1   0       42.19       33.10      1.11 o 
  11   1   0      269.55      258.03      2.22 o 
  12   1   0        7.91        7.23      0.35 o 
  13   1   0       14.91       12.92      0.47 o 
  14   1   0       21.19       24.37      0.64 o 
  15   1   0     1108.95     1085.19     10.14 o 
  16   1   0      345.96      340.26      2.86 o 
  17   1   0      194.45      198.97      2.25 o 
  18   1   0     2620.81     2602.09     15.81 o 
  19   1   0      462.30      468.73      5.87 o 
  20   1   0       68.51       60.79      1.32 o 
  21   1   0        7.14        8.97      0.55 o 
  22   1   0       12.33       10.66      0.63 o 
  23   1   0      194.35      173.23      3.47 o 
  24   1   0       14.47       15.50      0.97 o 
  25   1   0        6.99        7.09      0.92 o 
  26   1   0        3.36        4.89      0.87 o 
  27   1   0       95.98       84.99      3.14 o 
  28   1   0      152.32      172.96      4.60 o 
  29   1   0      126.17      132.95      3.80 o 
  30   1   0       58.63       58.08      2.62 o 
  31   1   0       75.44       76.58      3.04 o 
  32   1   0       13.28        8.37      1.84 o 
  33   1   0       56.90       57.13      4.53 o 
   0   2   0     2499.55     2476.04     26.82 o 
   1   2   0      711.13      724.60      5.48 o 
   2   2   0      641.78      696.18      6.61 o 
   3   2   0        7.89        8.91      0.95 o 
   4   2   0     1127.86     1252.99      9.38 o 
   5   2   0     1462.38     1570.77     13.27 o 
   6   2   0        2.78        2.62      0.25 o 
   7   2   0       20.85       41.03      2.65 o 
   8   2   0      652.26      790.03      5.16 o 
   9   2   0      673.23      738.21      5.52 o 
  10   2   0     1150.43     1252.36      6.86 o 
  11   2   0     1733.84     1899.88      8.07 o 
  12   2   0      122.83      133.90      3.42 o 
  13   2   0      101.89       86.41      1.48 o 
  14   2   0       11.58       10.77      0.51 o 
  15   2   0      269.86      255.17      2.58 o 
  16   2   0        0.01        0.03      0.21 o 
  17   2   0       20.87       21.96      0.77 o 
  18   2   0      576.54      609.83      5.00 o 
  19   2   0      522.48      559.83      5.22 o 
  20   2   0       27.99       26.05      0.87 o 
  21   2   0        0.04        0.07      0.30 o 
  22   2   0      246.26      245.30      4.33 o 
  23   2   0       49.19       50.67      1.77 o 
  24   2   0       35.49       38.77      2.04 o 
  25   2   0        2.76        2.10      0.62 o 
  26   2   0       55.56       52.65      2.48 o 
  27   2   0       21.37       19.27      1.63 o 
  28   2   0      102.36      111.24      3.76 o 
  29   2   0        0.00       -0.79      0.79 o 
  30   2   0        1.31        0.14      1.10 o 
  31   2   0        2.26        1.62      1.09 o 
  32   2   0       34.94       35.46      4.86 o 
   1   3   0       67.59       68.73      1.54 o 
   2   3   0        1.14        0.84      0.23 o 
   3   3   0      230.67      238.77      3.01 o 
   4   3   0      251.37      269.83      2.79 o 
   5   3   0        0.65        0.20      0.27 o 
   6   3   0       13.96       14.91      0.73 o 
   7   3   0      170.60      170.48      2.42 o 
   8   3   0       68.12       70.12      1.48 o 
   9   3   0       49.47       44.67      1.17 o 
  10   3   0        5.15        4.93      0.38 o 
  11   3   0        3.22        2.40      0.28 o 
  12   3   0       17.77       16.39      0.69 o 
  13   3   0       17.65       16.29      0.72 o 
  14   3   0      148.43      142.49      2.51 o 
  15   3   0      122.93      105.15      2.08 o 
  16   3   0       34.80       31.59      1.19 o 
  17   3   0      191.59      169.79      2.77 o 
  18   3   0       29.17       25.44      1.20 o 
  19   3   0       22.50       20.61      1.12 o 
  20   3   0       83.59       86.85      1.97 o 
  21   3   0       33.40       30.66      1.19 o 
  22   3   0       26.26       27.14      1.13 o 
  23   3   0       17.11       19.38      1.36 o 
  24   3   0        3.05        4.00      1.05 o 
  25   3   0        0.32        0.73      0.59 o 
  26   3   0        1.97        1.48      0.62 o 
  27   3   0        6.17        6.29      1.06 o 
  28   3   0        1.98        4.89      1.94 o 
   0   4   0       66.18       73.41      2.90 o 
   1   4   0      255.83      261.57      3.88 o 
   2   4   0       27.86       27.24      0.92 o 
   3   4   0        1.64        3.25      0.44 o 
   4   4   0      218.73      218.91      3.04 o 
   5   4   0        4.87        6.34      0.55 o 
   6   4   0      422.18      435.90      4.30 o 
   7   4   0      133.72      140.78      2.26 o 
   8   4   0       31.37       30.80      1.23 o 
   9   4   0       65.61       64.21      1.76 o 
  10   4   0       13.54       13.04      0.88 o 
  11   4   0       55.41       57.38      1.82 o 
  12   4   0       57.83       61.83      1.99 o 
  13   4   0       67.36       78.29      1.99 o 
  14   4   0      431.74      474.57      4.79 o 
  15   4   0       33.55       36.41      1.31 o 
  16   4   0       86.53       82.29      2.04 o 
  17   4   0        0.62        0.29      0.38 o 
  18   4   0       83.19       73.52      2.07 o 
  19   4   0      139.19      149.55      3.49 o 
  20   4   0       35.41       30.94      1.64 o 
  21   4   0        2.18        1.93      0.94 o 
  22   4   0        7.86        4.26      1.21 o 
  23   4   0       25.95       26.99      2.28 o 
  24   4   0        3.93        3.97      1.65 o 
  25   4   0       11.35        7.12      1.42 o 
  26   4   0        0.04       -1.33      1.86 o 
  27   4   0        1.89        5.13      2.71 o 
  28   4   0        2.55       -1.32      2.17 o 
   1   5   0      190.83      167.59      7.28 o 
   2   5   0        0.73        0.95      0.55 o 
   3   5   0       14.95       16.99      1.28 o 
   4   5   0      448.46      453.46      6.52 o 
   5   5   0      285.55      282.57      5.15 o 
   6   5   0       17.27       15.71      1.12 o 
   7   5   0      129.45      115.99      2.94 o 
   8   5   0       19.34       22.20      1.57 o 
   9   5   0      176.41      171.33      4.08 o 
  10   5   0        0.62        2.26      0.86 o 
  11   5   0       20.93       18.07      1.42 o 
  12   5   0        5.11        3.84      0.66 o 
  13   5   0        0.59        0.32      0.46 o 
  14   5   0        1.16       -0.16      0.59 o 
  15   5   0        3.83        1.97      0.70 o 
  16   5   0       26.69       27.15      1.80 o 
  17   5   0       53.19       56.59      2.56 o 
  18   5   0       93.21       82.30      3.72 o 
  19   5   0       12.55       11.10      1.56 o 
  20   5   0       15.13       16.99      3.54 o 
  21   5   0        2.12        2.10      1.05 o 
  22   5   0        0.89        8.21      3.02 o 
  23   5   0       13.38       11.58      2.87 o 
   0   6   0      273.12      290.51      9.88 o 
   1   6   0       12.73        8.96      1.79 o 
   2   6   0       11.24       12.92      1.52 o 
   3   6   0       88.44       94.03      3.99 o 
   4   6   0        3.66        6.30      1.13 o 
   5   6   0       19.14       19.70      1.89 o 
   6   6   0        7.75        8.25      1.31 o 
   7   6   0        2.44        1.56      1.17 o 
   8   6   0        4.98        6.22      1.05 o 
   9   6   0        3.21        2.87      0.87 o 
  10   6   0      103.39      102.94      4.30 o 
  11   6   0        5.36        7.68      1.29 o 
  12   6   0        1.14        1.44      0.88 o 
  13   6   0       72.33       74.48      4.03 o 
  14   6   0       22.37       37.64      2.70 o 
  15   6   0       30.29       36.06      4.91 o 
   5   7   0        6.79        4.28      2.03 o 
   6   7   0       26.83       22.61      4.11 o 
   7   7   0        4.73        4.21      2.55 o 
   8   7   0        0.96        0.58      1.30 o 
   9   7   0        5.42        5.07      1.87 o 
  10   7   0        8.62       11.03      3.06 o 
  11   7   0        1.00        2.47      1.49 o 
 -33   1   1       11.55        8.38      5.85 o 
 -32   1   1       91.37       95.32      5.63 o 
 -31   1   1       77.10       81.16      3.06 o 
 -30   1   1        0.08        0.40      0.59 o 
 -29   1   1       36.69       37.56      2.02 o 
 -28   1   1        3.69        4.51      0.76 o 
 -27   1   1        0.67        0.93      0.53 o 
 -26   1   1        5.07        3.97      0.64 o 
 -25   1   1       15.04       13.27      0.97 o 
 -24   1   1       27.22       24.00      1.15 o 
 -23   1   1      228.96      231.84      3.79 o 
 -22   1   1      107.46       92.20      1.59 o 
 -21   1   1      110.19      114.30      1.69 o 
 -20   1   1       37.85       43.97      1.07 o 
 -19   1   1      540.57      587.22      3.69 o 
 -18   1   1      297.33      302.97      2.52 o 
 -17   1   1       10.68       11.34      0.51 o 
 -16   1   1       99.98      103.17      1.37 o 
 -15   1   1      377.64      443.86      2.72 o 
 -14   1   1        4.06        5.59      0.32 o 
 -13   1   1        2.60        0.12      0.16 o 
 -12   1   1      106.36      143.69      1.44 o 
 -11   1   1     1753.79     1938.09     10.38 o 
 -10   1   1     1140.63     1256.57      6.25 o 
  -9   1   1     1247.17     1275.63      8.91 o 
  -8   1   1       11.72        6.59      0.29 o 
  -7   1   1       35.43       46.74      0.69 o 
  -6   1   1      922.64      958.66      7.13 o 
  -5   1   1       21.22       31.17      0.70 o 
  -4   1   1       59.81       76.74      1.05 o 
  -3   1   1     1143.06     1205.71      8.79 o 
  -2   1   1      290.36      300.85      1.94 o 
  -1   1   1     1890.99     1835.15      4.17 o 
   0   1   1     8033.77     8002.70     43.69 o 
   1   1   1     1692.56     1729.87     16.76 o 
   2   1   1     5511.27     5449.42     28.42 o 
   3   1   1       29.63       26.84      0.65 o 
   4   1   1     2530.55     2643.42     14.54 o 
   5   1   1      582.53      584.55      2.92 o 
   6   1   1     1004.90      949.18      7.98 o 
   7   1   1      201.39      198.12      3.52 o 
   8   1   1     1822.35     1962.79      8.73 o 
   9   1   1        5.24        3.00      0.22 o 
  10   1   1      753.14      863.80      7.50 o 
  11   1   1      746.78      847.27      6.78 o 
  12   1   1      565.37      670.70      4.91 o 
  13   1   1       85.08       98.33      3.15 o 
  14   1   1      294.17      256.35      7.10 o 
  15   1   1      210.28      203.66      3.99 o 
  16   1   1        8.86        5.21      0.37 o 
  17   1   1        0.33        0.31      0.16 o 
  18   1   1       73.99       68.03      2.08 o 
  19   1   1       20.23       19.94      0.67 o 
  20   1   1       13.31       13.81      0.80 o 
  21   1   1      617.11      638.27      4.11 o 
  22   1   1       54.80       50.22      3.10 o 
  23   1   1      104.81       93.62      4.91 o 
  24   1   1      105.47      117.39      3.97 o 
  25   1   1        0.18        1.16      0.76 o 
  26   1   1       72.26       72.56      3.30 o 
  27   1   1       67.42       66.16      3.26 o 
  28   1   1       64.37       68.16      2.98 o 
  29   1   1       29.84       30.23      2.08 o 
  30   1   1        0.53        0.25      0.71 o 
  31   1   1       18.96       16.63      3.50 o 
  32   1   1       28.45       28.78      3.31 o 
 -33   2   1       64.49       71.44      7.46 o 
 -32   2   1        4.01        6.26      2.11 o 
 -31   2   1        0.00        0.14      0.98 o 
 -30   2   1        1.67        2.14      0.87 o 
 -29   2   1       14.45       16.24      1.38 o 
 -28   2   1       84.37       81.29      2.96 o 
 -27   2   1      138.15      142.56      3.78 o 
 -26   2   1       66.25       69.04      2.59 o 
 -25   2   1      154.51      141.49      3.17 o 
 -24   2   1      296.53      269.17      5.09 o 
 -23   2   1      297.64      274.15      3.59 o 
 -22   2   1        0.02        1.33      0.33 o 
 -21   2   1      152.89      131.62      2.03 o 
 -20   2   1        3.80        3.61      0.38 o 
 -19   2   1        0.95        0.52      0.26 o 
 -18   2   1        0.86        0.54      0.24 o 
 -17   2   1      129.14      122.46      1.69 o 
 -16   2   1      121.49      115.07      1.55 o 
 -15   2   1       65.72       57.39      1.05 o 
 -14   2   1      744.23      698.80      3.77 o 
 -13   2   1      627.41      585.78      3.72 o 
 -12   2   1      117.20      110.13      1.39 o 
 -11   2   1      344.90      330.10      2.34 o 
 -10   2   1     1218.76     1219.71      4.52 o 
  -9   2   1      362.79      351.27      2.44 o 
  -8   2   1      272.58      279.76      2.00 o 
  -7   2   1      445.31      448.27      2.54 o 
  -6   2   1        5.90       11.48      0.49 o 
  -5   2   1      697.00      667.29      3.71 o 
  -4   2   1     2748.86     2628.33      8.63 o 
  -3   2   1      956.27      866.13      4.67 o 
  -2   2   1      987.84      854.13      5.12 o 
  -1   2   1      625.85      522.21      4.06 o 
   0   2   1      859.62      747.46      3.36 o 
   1   2   1        0.24        4.29      0.39 o 
   2   2   1       20.85       26.55      0.84 o 
   3   2   1     1876.82     1820.26      7.39 o 
   4   2   1       64.16       73.44      1.41 o 
   5   2   1      515.34      518.26      3.69 o 
   6   2   1       72.32       58.56      1.27 o 
   7   2   1      396.53      413.69      2.83 o 
   8   2   1      570.69      536.86      3.66 o 
   9   2   1     1190.83     1173.31      8.61 o 
  10   2   1      244.42      209.09      2.82 o 
  11   2   1      230.84      186.90      2.65 o 
  12   2   1      438.08      421.23      3.78 o 
  13   2   1      439.13      396.16      3.43 o 
  14   2   1       46.93       57.04      1.28 o 
  15   2   1       40.67       41.20      1.28 o 
  16   2   1      178.36      164.63      2.55 o 
  17   2   1      247.86      215.74      3.00 o 
  18   2   1       23.51       18.06      0.87 o 
  19   2   1       77.62       67.17      3.61 o 
  20   2   1      203.10      180.67      7.43 o 
  21   2   1       43.69       37.88      2.60 o 
  22   2   1      582.10      573.01      6.04 o 
  23   2   1       69.66       67.59      2.42 o 
  24   2   1        8.57        9.19      0.96 o 
  25   2   1       40.62       40.97      1.95 o 
  26   2   1        5.69        2.93      0.73 o 
  27   2   1        1.21        0.08      0.78 o 
  28   2   1       34.61       34.12      2.20 o 
  29   2   1       23.83       24.45      1.92 o 
  30   2   1       10.49       11.24      2.05 o 
  31   2   1        5.70        6.20      1.48 o 
  32   2   1       57.64       57.82      4.48 o 
 -29   3   1       11.03        5.18      2.93 o 
 -28   3   1      139.27      153.67      4.82 o 
 -27   3   1       14.47       15.11      1.45 o 
 -26   3   1        3.66        3.76      0.76 o 
 -25   3   1       20.94       22.85      1.61 o 
 -24   3   1       23.01       22.34      1.22 o 
 -23   3   1      151.04      160.65      3.03 o 
 -22   3   1      127.59      137.08      2.52 o 
 -21   3   1        0.16       -0.45      0.45 o 
 -20   3   1      620.07      671.70      5.63 o 
 -19   3   1       15.47       13.13      0.75 o 
 -18   3   1      492.75      504.58      5.21 o 
 -17   3   1      343.35      341.58      4.18 o 
 -16   3   1      239.79      255.55      3.53 o 
 -15   3   1      726.16      748.84      5.22 o 
 -14   3   1       57.84       52.47      1.30 o 
 -13   3   1       16.42       18.92      0.79 o 
 -12   3   1      274.94      286.58      3.00 o 
 -11   3   1      115.19       97.39      1.46 o 
 -10   3   1      348.37      347.50      2.69 o 
  -9   3   1      519.17      504.65      3.54 o 
  -8   3   1      693.54      713.49      4.57 o 
  -7   3   1     1378.31     1494.67     10.42 o 
  -6   3   1       16.71        9.72      0.47 o 
  -5   3   1     1681.19     1809.57     10.13 o 
  -4   3   1        7.08       15.37      0.57 o 
  -3   3   1      781.82      945.58      4.51 o 
  -2   3   1       45.52       49.14      1.00 o 
  -1   3   1        6.36        8.66      0.45 o 
   0   3   1        0.56        1.47      0.22 o 
   1   3   1      134.45      114.35      1.74 o 
   2   3   1      341.89      335.48      3.49 o 
   3   3   1      492.69      479.01      4.21 o 
   4   3   1     2569.05     2820.91     11.89 o 
   5   3   1      364.81      348.63      3.67 o 
   6   3   1       39.19       24.88      1.02 o 
   7   3   1     1290.82     1365.89      6.23 o 
   8   3   1        0.80       -0.03      0.24 o 
   9   3   1       14.40       13.77      0.60 o 
  10   3   1       41.74       37.53      0.87 o 
  11   3   1       39.04       35.19      0.89 o 
  12   3   1       53.91       57.04      1.50 o 
  13   3   1      452.33      465.61      4.10 o 
  14   3   1      356.44      352.17      3.87 o 
  15   3   1      145.38      145.31      2.55 o 
  16   3   1      106.52      103.31      2.22 o 
  17   3   1      586.31      645.79      5.66 o 
  18   3   1       18.43       13.94      0.85 o 
  19   3   1       14.96       16.27      0.88 o 
  20   3   1      214.03      211.89      2.99 o 
  21   3   1        9.45        5.93      0.74 o 
  22   3   1       35.69       32.90      1.72 o 
  23   3   1       43.91       46.18      2.05 o 
  24   3   1       87.51       83.81      2.82 o 
  25   3   1      145.30      153.42      4.30 o 
  26   3   1       53.54       51.50      2.46 o 
  27   3   1      125.93      137.30      4.36 o 
 -29   4   1        1.96        5.95      2.28 o 
 -28   4   1       15.66       17.31      3.78 o 
 -27   4   1       66.63       72.52      7.34 o 
 -26   4   1       40.67       37.50      2.76 o 
 -25   4   1       20.20       16.32      1.68 o 
 -24   4   1       13.95       10.59      1.37 o 
 -23   4   1      134.00      129.50      4.31 o 
 -22   4   1       11.37        9.62      0.93 o 
 -21   4   1       21.47       19.83      1.28 o 
 -20   4   1       11.36       11.65      0.99 o 
 -19   4   1        6.14        7.42      0.82 o 
 -18   4   1        0.05        0.46      0.54 o 
 -17   4   1        9.56        5.64      0.60 o 
 -16   4   1       22.03       21.94      1.07 o 
 -15   4   1      373.87      361.94      4.28 o 
 -14   4   1      687.29      696.45      5.86 o 
 -13   4   1      339.08      342.87      3.93 o 
 -12   4   1      120.02      107.17      2.18 o 
 -11   4   1       10.18        8.31      0.57 o 
 -10   4   1        3.74        4.09      0.62 o 
  -9   4   1       23.27       21.06      1.05 o 
  -8   4   1        8.62        5.55      0.59 o 
  -7   4   1       91.10       89.11      2.05 o 
  -6   4   1      236.76      221.52      2.51 o 
  -5   4   1      183.90      192.14      2.39 o 
  -4   4   1        1.12        1.43      0.29 o 
  -3   4   1       77.37       67.99      1.47 o 
  -2   4   1      862.25      831.91      5.07 o 
  -1   4   1       26.40       23.80      0.95 o 
   0   4   1       71.79       65.42      1.69 o 
   1   4   1      194.03      172.92      2.77 o 
   2   4   1        4.78        4.37      0.54 o 
   3   4   1      229.83      231.64      3.45 o 
   4   4   1       88.85       90.16      2.01 o 
   5   4   1       70.71       65.30      1.78 o 
   6   4   1      197.79      208.18      2.93 o 
   7   4   1     1055.62     1043.76      6.51 o 
   8   4   1      156.47      138.00      2.37 o 
   9   4   1      117.28      125.98      2.40 o 
  10   4   1      176.75      173.17      2.90 o 
  11   4   1      301.05      274.07      3.96 o 
  12   4   1      123.12      133.06      2.71 o 
  13   4   1       97.36       92.78      2.13 o 
  14   4   1       17.49       17.40      1.20 o 
  15   4   1      102.43       90.83      2.64 o 
  16   4   1       17.87       16.37      1.00 o 
  17   4   1       21.06       19.25      1.27 o 
  18   4   1       35.43       29.02      1.62 o 
  19   4   1       65.06       71.22      3.08 o 
  20   4   1      146.36      140.55      4.07 o 
  21   4   1        1.57        3.42      0.77 o 
  22   4   1      264.11      278.76      6.70 o 
  23   4   1       16.94       17.21      1.94 o 
  24   4   1       11.31       10.33      1.50 o 
  25   4   1      128.65      132.24      9.03 o 
  26   4   1        8.50       11.66      3.01 o 
  27   4   1        0.92        5.01      1.98 o 
 -23   5   1       16.03       18.46      3.87 o 
 -22   5   1       25.04       29.86      2.79 o 
 -21   5   1       25.62       21.33      2.34 o 
 -20   5   1       98.91      103.92      3.66 o 
 -19   5   1        2.83        1.76      0.72 o 
 -18   5   1       14.32       15.80      1.29 o 
 -17   5   1       19.67       20.88      1.48 o 
 -16   5   1        0.02       -0.55      0.61 o 
 -15   5   1       18.08       16.91      1.40 o 
 -14   5   1       54.33       55.10      2.38 o 
 -13   5   1        4.08        6.57      0.92 o 
 -12   5   1        1.93        1.11      0.59 o 
 -11   5   1       92.51       99.34      3.27 o 
 -10   5   1       32.42       33.40      1.91 o 
  -9   5   1        0.06       -0.38      0.51 o 
  -8   5   1      129.53      133.59      3.61 o 
  -7   5   1      269.62      302.15      5.36 o 
  -6   5   1       84.23       91.85      2.89 o 
  -5   5   1       53.29       54.80      1.87 o 
  -4   5   1        3.88        2.51      0.51 o 
  -3   5   1        2.57        5.31      0.64 o 
  -2   5   1       70.07       72.16      1.75 o 
  -1   5   1      420.09      440.27      4.90 o 
   0   5   1       68.23       67.52      2.50 o 
   1   5   1        0.21        0.37      0.65 o 
   2   5   1      569.62      593.15      6.74 o 
   3   5   1        0.49        0.76      0.53 o 
   4   5   1      164.93      171.55      3.31 o 
   5   5   1       57.46       61.60      2.18 o 
   6   5   1       15.69       14.14      1.06 o 
   7   5   1        7.56        8.56      0.86 o 
   8   5   1       12.48       14.28      0.99 o 
   9   5   1        0.09       -0.39      0.60 o 
  10   5   1      110.60      116.27      3.37 o 
  11   5   1       89.96       92.06      3.03 o 
  12   5   1       55.56       49.84      2.26 o 
  13   5   1        1.15        0.98      0.57 o 
  14   5   1       88.46       85.03      3.01 o 
  15   5   1      150.73      150.32      3.53 o 
  16   5   1       35.14       40.77      2.16 o 
  17   5   1        9.98       10.48      1.45 o 
  18   5   1       12.79       14.78      1.73 o 
  19   5   1        8.29        9.78      1.49 o 
  20   5   1        1.11        0.07      1.21 o 
  21   5   1        5.12        6.58      1.68 o 
  22   5   1        1.65       -1.17      2.13 o 
  23   5   1        1.14        2.85      1.60 o 
 -17   6   1        1.06        2.02      1.63 o 
 -16   6   1       45.13       39.62      5.24 o 
 -15   6   1        0.63        1.45      1.35 o 
 -14   6   1        0.22       -0.81      1.44 o 
 -13   6   1       22.95       17.52      1.90 o 
 -12   6   1        7.74        6.16      1.26 o 
 -11   6   1       11.68       10.01      1.52 o 
 -10   6   1       15.68       17.06      1.85 o 
  -9   6   1        1.79        1.20      0.96 o 
  -8   6   1       12.70       12.26      1.53 o 
  -7   6   1       33.46       25.89      2.17 o 
  -6   6   1       21.00       17.76      1.84 o 
  -5   6   1        0.00        0.29      0.83 o 
  -4   6   1       64.37       58.30      3.20 o 
  -3   6   1       88.02       77.89      3.68 o 
  -2   6   1        7.63        4.37      0.99 o 
  -1   6   1        2.21        2.15      0.94 o 
   0   6   1       15.38       15.37      1.70 o 
   1   6   1        0.00        1.78      0.76 o 
   2   6   1        0.25       -0.78      0.78 o 
   3   6   1       24.77       26.28      2.18 o 
   4   6   1       63.47       60.36      3.27 o 
   5   6   1        3.82        5.14      1.16 o 
   6   6   1       16.54       15.27      1.72 o 
   7   6   1        3.95        3.86      1.03 o 
   8   6   1        0.01        0.59      0.78 o 
   9   6   1        0.55        1.31      0.89 o 
  10   6   1        1.18       -0.23      0.81 o 
  11   6   1        2.24        1.64      0.98 o 
  12   6   1        1.40        1.39      0.90 o 
  13   6   1        9.34        6.59      1.20 o 
  14   6   1        6.87        9.12      2.03 o 
  15   6   1       24.92       23.82      4.48 o 
  16   6   1        7.08       11.09      3.50 o 
  17   6   1       71.30       87.28      8.65 o 
   2   7   1        0.00       -2.34      2.34 o 
   3   7   1        9.43        7.81      2.77 o 
   4   7   1        9.03        7.86      2.57 o 
   5   7   1        2.36        2.41      1.60 o 
   6   7   1        4.79        8.12      2.68 o 
   7   7   1        5.57        6.00      2.63 o 
   8   7   1       15.29       19.29      4.33 o 
   9   7   1        4.78        5.07      2.53 o 
 -34   0   2       25.78       32.54      4.09 o 
 -33   0   2       18.19       23.39      2.95 o 
 -32   0   2        1.10        3.15      2.28 o 
 -31   0   2        0.09        2.53      1.19 o 
 -30   0   2       23.28       23.41      2.47 o 
 -29   0   2      284.53      358.24      7.12 o 
 -28   0   2      258.43      298.48      6.36 o 
 -27   0   2      246.75      257.21      5.79 o 
 -26   0   2       34.11       56.17      2.70 o 
 -25   0   2      545.88      552.54      8.06 o 
 -24   0   2       32.85       41.15      2.21 o 
 -23   0   2        1.32        1.21      0.53 o 
 -22   0   2      145.90      125.00      2.40 o 
 -21   0   2      150.53      133.03      2.42 o 
 -20   0   2      159.01      166.26      2.59 o 
 -19   0   2      446.94      442.33      4.15 o 
 -18   0   2      716.65      734.46      5.49 o 
 -17   0   2      130.37      147.50      2.32 o 
 -16   0   2     1311.07     1403.15      6.61 o 
 -15   0   2      623.75      593.47      4.43 o 
 -14   0   2      160.41      138.54      2.06 o 
 -13   0   2      161.68      165.67      2.19 o 
 -12   0   2      803.54     1033.60      6.01 o 
 -11   0   2     4657.44     5160.31     26.89 o 
 -10   0   2     2238.24     2535.79     12.21 o 
  -9   0   2     1839.92     1887.71     13.32 o 
  -8   0   2      552.68      535.26      3.96 o 
  -7   0   2      548.99      548.37      4.09 o 
  -6   0   2      554.64      541.91      5.39 o 
  -5   0   2     9335.16     9102.28     86.45 o 
  -4   0   2     3888.10     3756.67     18.56 o 
  -3   0   2     6863.27     6831.17     19.44 o 
  -2   0   2     2062.72     1969.14     24.34 o 
  -1   0   2     6605.62     6603.81     36.18 o 
   0   0   2      784.26      808.93      8.49 o 
   1   0   2    33054.59    31798.00     90.46 o 
   2   0   2     5232.23     5200.38     42.32 o 
   3   0   2     1247.14     1273.85     14.02 o 
   4   0   2     1340.45     1343.42     19.07 o 
   5   0   2     2656.08     2700.30     23.09 o 
   6   0   2       73.44       78.60      1.33 o 
   7   0   2       14.59       10.53      0.56 o 
   8   0   2     2126.26     2054.13     12.92 o 
   9   0   2     1591.03     1562.11     14.81 o 
  10   0   2      831.88      801.75     29.91 o 
  11   0   2      125.93      117.69      2.07 o 
  12   0   2     1561.06     1523.39     28.20 o 
  13   0   2       60.19       53.19      1.85 o 
  14   0   2      164.21      194.17      2.67 o 
  15   0   2       10.92       11.15      0.64 o 
  16   0   2        0.11        1.13      0.71 o 
  17   0   2      883.20      889.85     23.30 o 
  18   0   2     2238.38     2446.78     27.30 o 
  19   0   2      703.52      771.16      9.49 o 
  20   0   2      527.41      595.66      8.49 o 
  21   0   2      190.00      189.73     12.37 o 
  22   0   2       19.15       21.40      1.76 o 
  23   0   2      195.96      189.80      8.39 o 
  24   0   2       31.08       37.11      3.35 o 
  25   0   2       13.64        9.45      1.90 o 
  26   0   2        1.29        0.60      0.98 o 
  27   0   2        0.18        0.73      1.19 o 
  28   0   2       79.86       90.49      8.43 o 
  29   0   2       23.94       24.13      5.89 o 
  30   0   2       63.18       74.12      7.47 o 
 -33   1   2       43.56       37.75      3.89 o 
 -32   1   2       13.28       11.77      1.35 o 
 -31   1   2       19.23       22.26      1.66 o 
 -30   1   2       28.65       28.53      1.82 o 
 -29   1   2       27.25       28.63      1.78 o 
 -28   1   2        2.64        2.67      0.68 o 
 -27   1   2       34.27       29.88      1.54 o 
 -26   1   2       13.81       10.36      0.78 o 
 -25   1   2        2.04        2.07      0.45 o 
 -24   1   2       24.73       26.64      1.11 o 
 -23   1   2       96.91       96.07      2.28 o 
 -22   1   2      254.18      228.53      3.38 o 
 -21   1   2      714.78      692.03      7.13 o 
 -20   1   2     1517.91     1496.29      9.17 o 
 -19   1   2      371.18      374.74      3.08 o 
 -18   1   2      154.64      148.21      1.81 o 
 -17   1   2       25.69       21.31      0.68 o 
 -16   1   2        0.62        0.46      0.19 o 
 -15   1   2        0.36        0.50      0.19 o 
 -14   1   2      235.60      224.16      1.94 o 
 -13   1   2      422.18      371.89      2.41 o 
 -12   1   2        7.83       12.47      0.42 o 
 -11   1   2     1792.17     1770.90      5.98 o 
 -10   1   2     2745.58     2649.88      7.06 o 
  -9   1   2      585.35      522.52      3.45 o 
  -8   1   2       94.85       79.70      0.90 o 
  -7   1   2      531.99      483.86      2.87 o 
  -6   1   2      430.77      402.44      2.07 o 
  -5   1   2       40.81       38.08      0.72 o 
  -4   1   2      424.32      374.06      2.84 o 
  -3   1   2        8.48       11.09      0.52 o 
  -2   1   2     3905.46     3618.04     27.58 o 
  -1   1   2     3322.71     3233.73     43.69 o 
   0   1   2    18017.94    16720.27    103.70 o 
   1   1   2      818.72      742.34      7.20 o 
   2   1   2     6663.70     6023.06     34.87 o 
   3   1   2      154.52      175.03      2.11 o 
   4   1   2      135.55      134.39      2.69 o 
   5   1   2     1186.27     1062.78      3.65 o 
   6   1   2      694.66      689.14      3.22 o 
   7   1   2     1683.72     1661.71      7.45 o 
   8   1   2      414.10      402.88      5.71 o 
   9   1   2      348.33      347.12      4.68 o 
  10   1   2     1174.21     1068.86     14.80 o 
  11   1   2      151.88      151.16      4.02 o 
  12   1   2      287.47      285.06      2.45 o 
  13   1   2      812.48      764.89      6.19 o 
  14   1   2      512.03      478.58      4.16 o 
  15   1   2      788.78      757.54      4.97 o 
  16   1   2       30.23       32.94      0.98 o 
  17   1   2      588.44      567.76      6.78 o 
  18   1   2      377.35      363.72      5.15 o 
  19   1   2      278.45      279.11      2.62 o 
  20   1   2       13.70       13.21      0.62 o 
  21   1   2      125.19      117.06      3.06 o 
  22   1   2       35.51       37.05      1.96 o 
  23   1   2       63.29       66.82      3.38 o 
  24   1   2      311.06      304.26      6.65 o 
  25   1   2        2.35        4.28      1.10 o 
  26   1   2       90.10       89.12      3.82 o 
  27   1   2      145.49      151.67      5.08 o 
  28   1   2       57.53       55.66      3.17 o 
  29   1   2        9.15        6.00      1.66 o 
  30   1   2        2.50       -0.12      1.78 o 
  31   1   2        0.52        0.49      1.76 o 
 -33   2   2        1.99        7.64      3.14 o 
 -32   2   2        1.62        4.00      2.52 o 
 -31   2   2       55.12       52.10      3.53 o 
 -30   2   2        0.79       -0.55      1.22 o 
 -29   2   2       44.41       51.14      2.71 o 
 -28   2   2       50.63       59.47      3.27 o 
 -27   2   2        6.23        4.68      0.91 o 
 -26   2   2       59.72       69.77      2.59 o 
 -25   2   2       22.14       20.65      1.21 o 
 -24   2   2       37.90       33.76      1.35 o 
 -23   2   2        1.78        3.06      0.47 o 
 -22   2   2       27.57       30.78      1.16 o 
 -21   2   2       33.81       28.19      1.09 o 
 -20   2   2      194.16      211.49      2.87 o 
 -19   2   2      137.91      143.25      2.22 o 
 -18   2   2     1093.40     1168.89     11.09 o 
 -17   2   2       60.22       64.20      1.31 o 
 -16   2   2     1243.49     1301.09      7.57 o 
 -15   2   2      158.43      170.57      1.96 o 
 -14   2   2        5.76        4.41      0.30 o 
 -13   2   2      107.43      103.24      1.34 o 
 -12   2   2       85.11       93.80      1.27 o 
 -11   2   2       78.21       62.06      1.03 o 
 -10   2   2      245.61      269.39      3.24 o 
  -9   2   2       69.98       77.74      1.20 o 
  -8   2   2      197.42      221.14      2.08 o 
  -7   2   2      365.77      442.58      2.90 o 
  -6   2   2      495.82      481.33      3.31 o 
  -5   2   2      396.40      398.90      2.96 o 
  -4   2   2       37.81       34.19      0.84 o 
  -3   2   2     2396.30     2602.29      9.69 o 
  -2   2   2      411.75      411.36      2.28 o 
  -1   2   2       13.70        9.29      0.36 o 
   0   2   2       39.55       43.96      0.75 o 
   1   2   2      392.33      428.51      2.41 o 
   2   2   2      120.24      134.56      1.41 o 
   3   2   2       14.93       19.38      0.55 o 
   4   2   2        6.84        4.93      0.30 o 
   5   2   2       56.97       48.63      0.95 o 
   6   2   2     1053.64     1145.14      5.07 o 
   7   2   2      175.25      163.55      1.55 o 
   8   2   2      673.62      716.58      3.80 o 
   9   2   2     1059.05     1143.96      7.24 o 
  10   2   2       13.83       24.21      0.75 o 
  11   2   2        4.53        5.77      0.37 o 
  12   2   2      100.81      107.20      1.43 o 
  13   2   2      173.02      177.99      2.41 o 
  14   2   2      124.60      123.71      2.11 o 
  15   2   2       15.06       17.29      0.95 o 
  16   2   2       18.42       12.73      1.04 o 
  17   2   2       17.31       15.45      1.03 o 
  18   2   2      224.22      224.21      3.86 o 
  19   2   2      386.24      393.04      5.18 o 
  20   2   2        0.49        0.09      0.47 o 
  21   2   2       39.06       41.31      1.78 o 
  22   2   2       56.90       57.77      2.47 o 
  23   2   2        8.93       10.77      1.17 o 
  24   2   2        0.77        1.02      0.73 o 
  25   2   2       70.61       77.28      3.01 o 
  26   2   2        4.49        3.26      0.94 o 
  27   2   2       20.84       23.04      1.82 o 
  28   2   2       10.77       14.72      1.53 o 
  29   2   2      101.57      105.85      5.77 o 
  30   2   2        4.45        5.18      1.57 o 
  31   2   2        8.28        8.55      2.70 o 
 -30   3   2       17.69       20.59      5.05 o 
 -29   3   2        6.93        5.72      1.95 o 
 -28   3   2        9.41       12.13      1.44 o 
 -27   3   2        0.09       -0.06      0.65 o 
 -26   3   2        8.70        5.93      1.09 o 
 -25   3   2       23.43       19.74      1.48 o 
 -24   3   2        9.14        7.34      0.72 o 
 -23   3   2        0.19        0.37      0.43 o 
 -22   3   2        5.19        3.92      0.50 o 
 -21   3   2       18.11       18.08      0.88 o 
 -20   3   2        3.46        2.69      0.35 o 
 -19   3   2       13.85       15.93      0.80 o 
 -18   3   2       30.15       28.23      1.01 o 
 -17   3   2        4.33        3.31      0.41 o 
 -16   3   2      286.67      268.03      2.89 o 
 -15   3   2       32.68       31.23      0.99 o 
 -14   3   2      497.95      464.43      6.10 o 
 -13   3   2       85.63       74.37      2.36 o 
 -12   3   2       38.92       35.11      1.00 o 
 -11   3   2      313.78      305.34      2.75 o 
 -10   3   2      181.57      185.19      2.15 o 
  -9   3   2      180.43      175.71      2.01 o 
  -8   3   2       72.97       63.89      1.21 o 
  -7   3   2       50.55       51.52      1.17 o 
  -6   3   2      118.36      113.24      1.72 o 
  -5   3   2       28.33       33.30      0.94 o 
  -4   3   2       44.70       35.01      0.83 o 
  -3   3   2      244.46      257.55      2.28 o 
  -2   3   2        6.14        3.53      0.32 o 
  -1   3   2        0.01        0.44      0.18 o 
   0   3   2       37.69       26.47      0.73 o 
   1   3   2        0.06        0.52      0.24 o 
   2   3   2      354.88      337.65      2.97 o 
   3   3   2       40.33       36.82      1.01 o 
   4   3   2      253.10      243.04      2.48 o 
   5   3   2        1.03        1.33      0.26 o 
   6   3   2       76.52       79.52      1.50 o 
   7   3   2      373.85      371.21      3.24 o 
   8   3   2       10.72        6.63      0.40 o 
   9   3   2        0.55        0.33      0.19 o 
  10   3   2        3.07        4.26      0.28 o 
  11   3   2       80.41       90.34      1.72 o 
  12   3   2      106.23      101.37      2.12 o 
  13   3   2        1.80        2.43      0.44 o 
  14   3   2       23.83       22.48      1.01 o 
  15   3   2      139.36      120.55      2.29 o 
  16   3   2       40.28       32.11      1.18 o 
  17   3   2        2.47        1.67      0.37 o 
  18   3   2        3.97        1.10      0.42 o 
  19   3   2        2.91        4.02      0.64 o 
  20   3   2       65.80       61.18      2.23 o 
  21   3   2       45.25       51.87      2.11 o 
  22   3   2        6.25        6.47      0.88 o 
  23   3   2       20.71       18.58      1.70 o 
  24   3   2       11.19       12.05      1.16 o 
  25   3   2        0.00        0.02      0.97 o 
  26   3   2        0.02       -0.30      0.85 o 
  27   3   2        4.08        3.39      1.53 o 
  28   3   2        8.08        6.46      2.36 o 
 -27   4   2       16.64       21.67      3.09 o 
 -26   4   2       15.11       13.63      2.21 o 
 -25   4   2       13.65       17.16      2.14 o 
 -24   4   2       88.75       96.90      3.88 o 
 -23   4   2        0.63        0.94      0.56 o 
 -22   4   2       14.92       16.94      1.24 o 
 -21   4   2        0.48        0.85      0.47 o 
 -20   4   2        1.05        0.22      0.45 o 
 -19   4   2       58.56       56.66      2.13 o 
 -18   4   2       84.87       86.40      2.57 o 
 -17   4   2       71.18       59.83      2.35 o 
 -16   4   2       42.20       43.16      1.73 o 
 -15   4   2       71.89       72.78      2.11 o 
 -14   4   2       17.66       17.10      1.11 o 
 -13   4   2      133.60      135.11      2.95 o 
 -12   4   2       14.41       10.64      0.86 o 
 -11   4   2      162.21      169.83      2.82 o 
 -10   4   2        7.38        6.29      0.59 o 
  -9   4   2       19.39       21.93      1.06 o 
  -8   4   2       29.45       27.60      1.19 o 
  -7   4   2      113.64       99.52      3.54 o 
  -6   4   2       80.63       92.31      1.73 o 
  -5   4   2      213.06      218.43      2.74 o 
  -4   4   2       15.98       10.95      0.64 o 
  -3   4   2        3.30        2.15      0.30 o 
  -2   4   2      150.03      151.28      2.37 o 
  -1   4   2       57.85       61.67      1.61 o 
   0   4   2      143.76      149.75      3.00 o 
   1   4   2        1.21        2.52      0.41 o 
   2   4   2       82.40       80.64      1.89 o 
   3   4   2       19.66       20.26      1.03 o 
   4   4   2       30.99       29.08      1.20 o 
   5   4   2      297.67      314.07      3.89 o 
   6   4   2        0.13       -0.14      0.42 o 
   7   4   2      386.04      407.83      4.50 o 
   8   4   2        2.50        2.47      0.43 o 
   9   4   2      133.21      139.53      2.58 o 
  10   4   2        0.00        0.07      0.30 o 
  11   4   2      102.65       97.78      2.05 o 
  12   4   2       24.08       26.86      1.52 o 
  13   4   2       17.12       17.58      1.14 o 
  14   4   2       38.79       47.46      1.86 o 
  15   4   2      182.50      174.86      3.25 o 
  16   4   2        1.69        2.94      0.55 o 
  17   4   2       13.32       12.22      1.23 o 
  18   4   2       77.92       75.99      3.00 o 
  19   4   2       87.69       81.61      3.16 o 
  20   4   2       62.92       62.10      2.93 o 
  21   4   2        0.03       -0.02      0.64 o 
  22   4   2        7.34        9.76      1.59 o 
  23   4   2        0.01       -0.45      0.70 o 
  24   4   2        9.36        8.97      2.14 o 
  25   4   2        6.18        3.85      1.82 o 
 -24   5   2       64.86       70.34      7.49 o 
 -23   5   2        4.24        8.05      2.04 o 
 -22   5   2        0.94        0.72      1.06 o 
 -21   5   2       21.43       20.63      1.82 o 
 -20   5   2       25.57       21.16      1.66 o 
 -19   5   2       13.12       13.05      1.31 o 
 -18   5   2        0.32        0.91      0.55 o 
 -17   5   2        0.36       -0.20      0.68 o 
 -16   5   2        0.75        0.69      0.68 o 
 -15   5   2        0.00       -0.37      0.63 o 
 -14   5   2        2.03        3.85      0.82 o 
 -13   5   2       67.78       66.78      2.81 o 
 -12   5   2        1.53        3.04      0.76 o 
 -11   5   2        0.41        1.73      0.68 o 
 -10   5   2       33.17       34.27      2.07 o 
  -9   5   2        4.31        5.20      0.79 o 
  -8   5   2        0.02       -0.36      0.57 o 
  -7   5   2      172.29      172.94      4.14 o 
  -6   5   2      396.09      387.71      6.05 o 
  -5   5   2       16.00       14.72      1.24 o 
  -4   5   2      171.14      177.04      3.91 o 
  -3   5   2      232.79      228.96      4.26 o 
  -2   5   2       35.12       27.66      1.41 o 
  -1   5   2       14.11       18.10      1.76 o 
   0   5   2      418.73      425.92      6.27 o 
   1   5   2        1.92        2.40      0.62 o 
   2   5   2        0.52        0.19      0.56 o 
   3   5   2       54.94       56.37      2.39 o 
   4   5   2       14.13       13.71      1.22 o 
   5   5   2       32.85       33.47      1.70 o 
   6   5   2       12.45        9.58      1.09 o 
   7   5   2      125.80      118.75      3.05 o 
   8   5   2       18.19       15.11      1.28 o 
   9   5   2       71.85       71.94      2.67 o 
  10   5   2       47.70       44.02      2.13 o 
  11   5   2       21.86       18.07      1.38 o 
  12   5   2        4.38        4.06      0.75 o 
  13   5   2       92.20       97.13      3.19 o 
  14   5   2      152.17      169.79      4.20 o 
  15   5   2      109.90      109.79      3.99 o 
  16   5   2        2.85        5.40      0.96 o 
  17   5   2        0.08       -0.08      0.65 o 
  18   5   2        8.49        9.06      1.82 o 
  19   5   2        7.43        3.78      1.58 o 
  20   5   2        0.04        1.51      1.28 o 
  21   5   2       31.55       31.78      4.88 o 
  22   5   2        3.36        0.29      1.48 o 
  23   5   2       13.78       13.94      3.30 o 
 -18   6   2       29.09       25.93      4.52 o 
 -17   6   2       30.76       26.64      4.60 o 
 -16   6   2       59.10       61.49      7.18 o 
 -15   6   2        8.55        9.03      1.69 o 
 -14   6   2        0.01        0.55      0.95 o 
 -13   6   2        7.61        4.49      1.07 o 
 -12   6   2        0.70        0.81      1.62 o 
 -11   6   2       38.52       35.27      2.62 o 
 -10   6   2        6.81        9.88      1.41 o 
  -9   6   2       71.18       79.32      3.85 o 
  -8   6   2        2.30        0.67      0.79 o 
  -7   6   2        0.39        1.12      0.93 o 
  -6   6   2        1.18        0.87      0.81 o 
  -5   6   2       26.56       30.45      2.38 o 
  -4   6   2       32.57       39.70      2.68 o 
  -3   6   2       40.94       46.97      2.89 o 
  -2   6   2        0.49        1.26      0.82 o 
  -1   6   2       74.92       73.62      3.57 o 
   0   6   2       28.70       30.80      2.34 o 
   1   6   2       22.19       21.65      2.00 o 
   2   6   2       52.39       51.02      2.98 o 
   3   6   2       23.43       31.73      2.37 o 
   4   6   2       64.43       73.62      3.56 o 
   5   6   2       52.22       59.08      3.21 o 
   6   6   2       15.33       19.39      1.94 o 
   7   6   2        0.47        1.95      1.11 o 
   8   6   2       15.93       15.96      1.84 o 
   9   6   2       24.92       28.64      2.41 o 
  10   6   2       22.90       31.22      2.47 o 
  11   6   2        3.53        1.91      0.77 o 
  12   6   2        8.35        8.32      1.55 o 
  13   6   2        2.15        2.09      1.43 o 
  14   6   2        3.02        0.25      2.11 o 
  15   6   2        9.84       16.70      3.88 o 
  16   6   2        0.50       -2.55      2.55 o 
  17   6   2        2.36       -1.53      1.91 o 
   2   7   2       72.49       69.67      7.48 o 
   3   7   2        2.56        5.67      2.60 o 
   4   7   2        0.14       -1.83      2.46 o 
   5   7   2       57.68       52.28      6.43 o 
   6   7   2        1.32        3.34      1.92 o 
   7   7   2        0.02        6.91      2.92 o 
 -34   1   3        0.60        4.64      1.87 o 
 -33   1   3       84.60       89.20      6.51 o 
 -32   1   3        0.23        2.72      1.46 o 
 -31   1   3        8.93        9.48      1.20 o 
 -30   1   3        0.54        1.46      0.71 o 
 -29   1   3       27.91       30.82      1.73 o 
 -28   1   3       23.43       22.60      1.31 o 
 -27   1   3        2.67        4.58      0.58 o 
 -26   1   3       14.63       14.56      0.97 o 
 -25   1   3        5.25        6.76      0.72 o 
 -24   1   3       65.01       65.71      1.96 o 
 -23   1   3      230.50      211.14      2.95 o 
 -22   1   3       18.40       14.67      0.78 o 
 -21   1   3       15.14       20.97      0.87 o 
 -20   1   3      289.07      310.25      2.89 o 
 -19   1   3       74.78       75.01      1.40 o 
 -18   1   3      268.67      286.61      2.63 o 
 -17   1   3        0.12        0.02      0.22 o 
 -16   1   3       22.91       20.86      0.65 o 
 -15   1   3      227.07      231.26      1.92 o 
 -14   1   3      453.53      497.75      2.83 o 
 -13   1   3       68.68       55.05      0.93 o 
 -12   1   3      214.84      242.56      1.98 o 
 -11   1   3      294.98      300.73      2.07 o 
 -10   1   3      204.15      246.46      1.81 o 
  -9   1   3       80.15       75.85      1.01 o 
  -8   1   3        5.56        7.20      0.33 o 
  -7   1   3      253.24      273.92      1.83 o 
  -6   1   3       55.05       62.54      0.86 o 
  -5   1   3      480.89      513.66      2.61 o 
  -4   1   3       81.49       85.25      1.12 o 
  -3   1   3        0.19        0.38      0.17 o 
  -2   1   3       12.24        8.70      0.36 o 
  -1   1   3      589.81      573.85      3.04 o 
   0   1   3      109.14       98.15      1.24 o 
   1   1   3     4953.62     5111.28     23.87 o 
   2   1   3      215.63      216.16      1.72 o 
   3   1   3      268.62      292.19      2.07 o 
   4   1   3      243.08      228.36      1.76 o 
   5   1   3        0.08        0.09      0.15 o 
   6   1   3      107.89      110.55      1.18 o 
   7   1   3      406.67      427.51      3.05 o 
   8   1   3       57.23       65.36      1.04 o 
   9   1   3      973.75     1055.20      5.37 o 
  10   1   3        2.26        6.13      0.40 o 
  11   1   3        8.15       12.75      0.48 o 
  12   1   3        1.54        0.92      0.20 o 
  13   1   3       50.00       41.60      0.99 o 
  14   1   3      190.03      204.75      2.46 o 
  15   1   3        7.19        7.47      0.50 o 
  16   1   3        0.22        0.08      0.21 o 
  17   1   3       16.62       15.91      0.66 o 
  18   1   3      148.98      154.19      2.38 o 
  19   1   3       70.57       68.69      2.49 o 
  20   1   3       11.32        9.02      0.66 o 
  21   1   3       34.90       34.46      1.59 o 
  22   1   3      605.37      655.83      9.82 o 
  23   1   3        5.11        6.46      1.28 o 
  24   1   3        0.25        1.39      0.69 o 
  25   1   3       11.16       11.39      1.53 o 
  26   1   3       46.40       50.10      3.03 o 
  27   1   3        1.76       -0.02      1.07 o 
  28   1   3        6.43        3.56      1.25 o 
  29   1   3       13.87       20.81      4.20 o 
 -33   2   3       23.09       16.37      2.32 o 
 -32   2   3       84.24       67.78      7.06 o 
 -31   2   3       82.27       80.36      5.79 o 
 -30   2   3       59.33       58.14      3.33 o 
 -29   2   3       69.61       61.59      3.09 o 
 -28   2   3       71.06       63.29      3.01 o 
 -27   2   3       18.06       14.11      1.48 o 
 -26   2   3        5.98        4.38      0.71 o 
 -25   2   3        3.05        2.39      0.49 o 
 -24   2   3       19.52       17.72      1.06 o 
 -23   2   3      266.19      253.60      3.78 o 
 -22   2   3       15.24       14.48      0.89 o 
 -21   2   3       25.49       19.02      1.03 o 
 -20   2   3        4.31        3.89      0.48 o 
 -19   2   3       17.33       15.90      0.80 o 
 -18   2   3      895.44      882.89      6.96 o 
 -17   2   3       92.86       94.98      1.57 o 
 -16   2   3       28.77       28.88      0.86 o 
 -15   2   3      599.75      562.60      3.49 o 
 -14   2   3      143.13      128.49      1.79 o 
 -13   2   3      156.61      141.18      1.77 o 
 -12   2   3       15.29       15.62      0.60 o 
 -11   2   3       31.69       27.66      0.80 o 
 -10   2   3      308.13      301.60      2.56 o 
  -9   2   3     1306.95     1223.77      6.74 o 
  -8   2   3      440.24      430.48      3.27 o 
  -7   2   3       54.13       42.44      0.97 o 
  -6   2   3      436.30      403.35      2.94 o 
  -5   2   3     2052.87     2040.06      9.57 o 
  -4   2   3       49.72       73.09      1.09 o 
  -3   2   3      289.92      333.72      2.38 o 
  -2   2   3        3.77       10.33      0.47 o 
  -1   2   3        0.33        2.08      0.42 o 
   0   2   3     1039.86     1079.45      7.07 o 
   1   2   3       39.61       32.71      0.85 o 
   2   2   3       68.17       63.39      1.10 o 
   3   2   3      161.48      173.14      2.59 o 
   4   2   3     2877.21     2853.70     11.35 o 
   5   2   3        1.35        1.03      0.26 o 
   6   2   3      396.51      396.40      2.75 o 
   7   2   3      724.55      673.58      3.35 o 
   8   2   3      336.46      289.79      2.17 o 
   9   2   3      146.01      132.38      1.43 o 
  10   2   3        6.62        6.39      0.34 o 
  11   2   3        1.29        1.19      0.27 o 
  12   2   3       42.15       41.53      1.30 o 
  13   2   3       59.09       58.55      1.45 o 
  14   2   3      190.37      176.05      2.58 o 
  15   2   3        2.27        1.11      0.47 o 
  16   2   3      194.50      195.58      3.55 o 
  17   2   3      292.38      288.44      4.38 o 
  18   2   3        8.15        6.34      0.71 o 
  19   2   3       76.37       73.81      2.21 o 
  20   2   3       56.40       51.84      2.28 o 
  21   2   3       89.76       82.88      2.94 o 
  22   2   3       43.83       37.81      2.03 o 
  23   2   3       21.88       20.17      1.54 o 
  24   2   3        1.15        0.87      0.80 o 
  25   2   3       18.21       19.65      1.99 o 
  26   2   3       36.90       36.80      2.71 o 
  27   2   3       38.93       38.70      5.48 o 
  28   2   3       28.59       26.96      4.49 o 
  29   2   3       10.55        9.54      3.02 o 
 -31   3   3        8.84        5.93      1.99 o 
 -30   3   3        5.43        3.95      2.00 o 
 -29   3   3        9.05        9.42      1.67 o 
 -28   3   3        3.57        3.76      0.95 o 
 -27   3   3      162.64      186.30      4.74 o 
 -26   3   3       17.06       16.50      1.39 o 
 -25   3   3       29.31       25.96      2.01 o 
 -24   3   3       85.88       86.06      3.47 o 
 -23   3   3      178.42      176.58      3.69 o 
 -22   3   3       18.65       17.42      1.22 o 
 -21   3   3       20.52       18.85      1.05 o 
 -20   3   3       32.21       32.77      1.33 o 
 -19   3   3       45.68       46.13      1.68 o 
 -18   3   3      415.44      409.26      5.04 o 
 -17   3   3       55.95       59.04      1.58 o 
 -16   3   3        0.31        0.14      0.34 o 
 -15   3   3        6.29        6.20      0.53 o 
 -14   3   3     1417.92     1513.57     10.76 o 
 -13   3   3      554.80      550.62      4.29 o 
 -12   3   3      183.88      190.84      2.41 o 
 -11   3   3       40.09       40.64      1.17 o 
 -10   3   3      512.50      541.79      4.39 o 
  -9   3   3      196.18      202.36      2.53 o 
  -8   3   3       34.31       31.70      1.02 o 
  -7   3   3       40.03       51.80      1.14 o 
  -6   3   3       58.68       72.14      1.33 o 
  -5   3   3        0.05       -0.02      0.23 o 
  -4   3   3      393.89      429.34      3.32 o 
  -3   3   3        6.18        4.40      0.34 o 
  -2   3   3       41.15       32.41      0.89 o 
  -1   3   3      432.90      452.97      3.05 o 
   0   3   3     1199.66     1198.83      6.38 o 
   1   3   3       47.28       47.79      0.97 o 
   2   3   3      172.59      182.82      1.89 o 
   3   3   3      636.81      648.19      3.85 o 
   4   3   3       19.67       14.16      0.55 o 
   5   3   3       31.12       26.21      0.78 o 
   6   3   3        1.11        0.44      0.22 o 
   7   3   3      139.64      140.55      1.75 o 
   8   3   3      464.66      491.81      3.35 o 
   9   3   3       77.55       76.76      1.32 o 
  10   3   3      158.59      151.09      1.92 o 
  11   3   3      164.93      177.65      2.63 o 
  12   3   3      312.28      324.59      4.06 o 
  13   3   3      259.53      258.49      3.57 o 
  14   3   3       13.83       10.65      0.75 o 
  15   3   3       40.85       40.46      1.29 o 
  16   3   3       30.74       30.39      1.47 o 
  17   3   3        5.63        4.57      0.74 o 
  18   3   3        9.89        6.19      0.91 o 
  19   3   3        3.41        2.33      0.73 o 
  20   3   3       29.69       30.37      1.88 o 
  21   3   3      149.90      149.98      4.23 o 
  22   3   3      165.12      170.94      5.64 o 
  23   3   3       28.46       25.25      1.73 o 
  24   3   3       72.75       81.82      3.32 o 
  25   3   3       27.99       32.39      3.47 o 
  26   3   3        2.59       -1.51      1.51 o 
  27   3   3       25.66       25.87      4.61 o 
  28   3   3       10.66       10.22      3.02 o 
 -28   4   3       54.74       49.51      6.98 o 
 -27   4   3       13.46        2.10      3.89 o 
 -26   4   3        0.71       -0.24      1.21 o 
 -25   4   3       10.52        9.17      1.28 o 
 -24   4   3       25.31       24.29      2.23 o 
 -23   4   3       22.13       23.09      1.67 o 
 -22   4   3       22.51       28.13      1.58 o 
 -21   4   3       16.92       19.50      1.47 o 
 -20   4   3       32.94       33.42      1.67 o 
 -19   4   3       25.42       27.66      1.51 o 
 -18   4   3      325.19      329.91      5.77 o 
 -17   4   3       39.27       35.06      1.86 o 
 -16   4   3      180.08      173.96      4.01 o 
 -15   4   3      176.57      174.49      3.59 o 
 -14   4   3      145.93      141.74      2.86 o 
 -13   4   3        1.57        0.03      0.48 o 
 -12   4   3        9.02       11.90      0.89 o 
 -11   4   3        6.52        6.89      0.96 o 
 -10   4   3        6.17        3.00      0.57 o 
  -9   4   3       36.25       34.65      1.57 o 
  -8   4   3      166.77      170.57      3.43 o 
  -7   4   3      179.26      187.20      3.56 o 
  -6   4   3       59.48       60.70      2.04 o 
  -5   4   3      247.15      247.99      4.04 o 
  -4   4   3       25.00       17.77      1.13 o 
  -3   4   3      347.38      312.65      3.61 o 
  -2   4   3        8.86        7.86      0.90 o 
  -1   4   3      171.12      170.80      3.40 o 
   0   4   3      572.21      559.30      7.30 o 
   1   4   3       20.44       23.82      1.23 o 
   2   4   3       51.53       52.81      1.65 o 
   3   4   3       52.86       56.96      1.70 o 
   4   4   3      951.90      985.69      9.21 o 
   5   4   3      210.00      212.70      3.28 o 
   6   4   3      338.46      338.44      4.62 o 
   7   4   3        1.88        3.63      0.59 o 
   8   4   3       47.16       49.37      1.73 o 
   9   4   3      134.72      143.15      2.64 o 
  10   4   3       58.31       49.95      1.25 o 
  11   4   3        1.99        1.41      0.30 o 
  12   4   3       14.00       11.93      0.85 o 
  13   4   3        0.90        2.14      0.53 o 
  14   4   3       55.41       49.67      2.15 o 
  15   4   3        0.06        0.26      0.80 o 
  16   4   3       22.90       25.25      1.82 o 
  17   4   3      146.05      139.00      4.11 o 
  18   4   3       19.05       19.22      1.62 o 
  19   4   3      112.05      105.38      3.98 o 
  20   4   3        1.07        1.92      0.72 o 
  21   4   3       36.87       41.39      2.76 o 
  22   4   3       82.33       81.41      4.10 o 
  23   4   3       11.11        6.79      1.90 o 
  24   4   3        0.06        0.14      3.99 o 
 -24   5   3        3.16       -1.09      2.19 o 
 -23   5   3       82.90       94.33      5.40 o 
 -22   5   3        0.27       -0.68      0.68 o 
 -21   5   3        0.09       -0.06      0.72 o 
 -20   5   3        2.85        1.96      0.75 o 
 -19   5   3        5.91        7.96      1.20 o 
 -18   5   3       20.92       22.96      1.85 o 
 -17   5   3       11.51        8.40      1.20 o 
 -16   5   3        0.07       -0.08      0.81 o 
 -15   5   3       13.05       13.42      1.43 o 
 -14   5   3       54.67       64.04      2.83 o 
 -13   5   3       15.81       21.39      1.63 o 
 -12   5   3       69.21       73.09      2.93 o 
 -11   5   3       32.83       32.68      1.97 o 
 -10   5   3        1.25        0.76      0.54 o 
  -9   5   3      117.09      123.71      3.68 o 
  -8   5   3       21.42       20.79      1.58 o 
  -7   5   3        0.06       -0.10      0.54 o 
  -6   5   3        3.24        7.33      1.03 o 
  -5   5   3        5.12        7.98      0.89 o 
  -4   5   3        5.41        5.40      0.77 o 
  -3   5   3       58.91       56.77      2.24 o 
  -2   5   3       80.57       78.20      3.31 o 
  -1   5   3       38.26       39.90      2.40 o 
   0   5   3       22.71       22.49      1.84 o 
   1   5   3      106.65      108.64      3.92 o 
   2   5   3       14.78       15.77      1.74 o 
   3   5   3        2.45        2.66      0.61 o 
   4   5   3       57.85       60.69      2.51 o 
   5   5   3       26.05       25.93      1.70 o 
   6   5   3        1.77        2.27      0.67 o 
   7   5   3        3.76        3.63      0.71 o 
   8   5   3       17.56       17.38      1.32 o 
   9   5   3       20.95       20.28      1.48 o 
  10   5   3        9.99       11.50      1.67 o 
  11   5   3      138.76      144.78      3.82 o 
  12   5   3       85.75       89.30      3.03 o 
  13   5   3        3.70        5.80      0.98 o 
  14   5   3       19.65       20.29      1.74 o 
  15   5   3        3.09        4.48      1.18 o 
  16   5   3        3.13        0.98      0.81 o 
  17   5   3        2.66        4.15      1.20 o 
  18   5   3       32.43       35.56      2.83 o 
  19   5   3       26.19       34.03      3.73 o 
  20   5   3        0.57        5.26      2.37 o 
  21   5   3        0.06       -1.03      1.50 o 
  22   5   3       48.14       49.81      6.12 o 
 -19   6   3       13.43        6.02      2.09 o 
 -18   6   3       20.95       18.59      4.14 o 
 -17   6   3       14.55       12.30      3.37 o 
 -16   6   3        0.04        0.67      1.21 o 
 -15   6   3        1.20        0.68      0.97 o 
 -14   6   3        0.87        2.02      1.00 o 
 -13   6   3        3.71        4.24      1.82 o 
 -12   6   3       14.10       11.87      1.55 o 
 -11   6   3        0.06       -0.42      0.80 o 
 -10   6   3       41.21       40.45      2.80 o 
  -9   6   3       11.28        9.56      1.48 o 
  -8   6   3        4.38        3.43      1.19 o 
  -7   6   3       38.06       34.59      2.56 o 
  -6   6   3       45.65       38.04      2.70 o 
  -5   6   3       49.02       48.90      3.08 o 
  -4   6   3        4.76        4.25      1.04 o 
  -3   6   3        6.58        5.40      1.66 o 
  -2   6   3        1.35        1.32      0.82 o 
  -1   6   3        0.14        0.48      0.98 o 
   0   6   3       34.42       33.59      2.50 o 
   1   6   3       11.97       13.60      1.69 o 
   2   6   3        4.06        5.39      1.19 o 
   3   6   3        0.08       -0.26      0.92 o 
   4   6   3       61.84       62.92      3.38 o 
   5   6   3       21.03       22.81      2.11 o 
   6   6   3        4.64        3.85      1.10 o 
   7   6   3        9.57        9.74      1.57 o 
   8   6   3       11.39       12.69      1.39 o 
   9   6   3        0.26        1.48      0.68 o 
  10   6   3       21.61       19.50      2.02 o 
  11   6   3       29.74       28.68      4.39 o 
  12   6   3       12.20       10.28      3.01 o 
  13   6   3        0.97        2.92      2.29 o 
  14   6   3       25.11       26.90      4.47 o 
  15   6   3       10.92       11.76      3.21 o 
  16   6   3       17.48       20.52      3.86 o 
   3   7   3        0.87        2.09      2.07 o 
   4   7   3       18.84       23.17      4.61 o 
 -32   0   4       38.10       34.79      5.10 o 
 -31   0   4      105.74      122.27      8.56 o 
 -30   0   4      140.74      143.28      4.83 o 
 -29   0   4       34.77       37.35      3.06 o 
 -28   0   4        0.13        1.16      0.74 o 
 -27   0   4        0.50        0.35      0.51 o 
 -26   0   4        2.74        2.33      0.65 o 
 -25   0   4        8.44        7.27      0.91 o 
 -24   0   4       94.69       93.91      2.97 o 
 -23   0   4        5.44        3.49      0.80 o 
 -22   0   4       81.48       83.39      2.42 o 
 -21   0   4      651.01      642.33      6.47 o 
 -20   0   4      517.05      525.49      6.16 o 
 -19   0   4      226.10      229.05      3.15 o 
 -18   0   4      124.65      128.42      2.30 o 
 -17   0   4       30.01       29.93      1.15 o 
 -16   0   4        1.58        1.86      0.35 o 
 -15   0   4       84.96       82.85      1.69 o 
 -14   0   4        4.41        9.62      0.56 o 
 -13   0   4       32.33       40.33      1.08 o 
 -12   0   4       37.69       39.72      1.06 o 
 -11   0   4      261.49      224.61      6.11 o 
 -10   0   4     3655.63     3885.89     18.57 o 
  -9   0   4     1861.59     1800.52     33.13 o 
  -8   0   4        7.44        4.34      0.71 o 
  -7   0   4      456.10      441.17      7.75 o 
  -6   0   4      456.87      419.03      6.21 o 
  -5   0   4      497.45      491.28      6.64 o 
  -4   0   4      325.09      321.71     12.35 o 
  -3   0   4       28.40       21.09      3.36 o 
  -2   0   4     1222.94     1138.61     25.44 o 
  -1   0   4      764.53      740.55      8.37 o 
   0   0   4     1641.10     1709.00     11.77 o 
   1   0   4        4.70        2.72      0.33 o 
   2   0   4        1.57        0.25      0.29 o 
   3   0   4     1624.20     1681.52      7.24 o 
   4   0   4     1514.92     1534.53      7.98 o 
   5   0   4      106.74      115.05      2.22 o 
   6   0   4        0.12        2.64      0.60 o 
   7   0   4     3553.00     3692.33     36.69 o 
   8   0   4      347.86      372.41      4.14 o 
   9   0   4       22.44       28.34      0.93 o 
  10   0   4       91.67       93.95      1.66 o 
  11   0   4      263.81      304.32      6.12 o 
  12   0   4      147.12      117.51      5.97 o 
  13   0   4      651.53      671.07     20.32 o 
  14   0   4      213.35      199.98     10.97 o 
  15   0   4      169.86      177.11      4.70 o 
  16   0   4      137.83      133.88      4.19 o 
  17   0   4      678.63      753.54     10.12 o 
  18   0   4       52.44       55.28      2.87 o 
  19   0   4       25.17       25.36      2.80 o 
  20   0   4       55.76       58.44      4.18 o 
  21   0   4       83.80       92.11      5.35 o 
  22   0   4      388.96      406.69     11.46 o 
  23   0   4       25.48       23.19      2.98 o 
  24   0   4      160.51      171.00      7.73 o 
  25   0   4        0.42       -0.71      1.19 o 
  26   0   4       54.88       55.66      5.59 o 
  27   0   4       60.12       62.42      7.23 o 
 -33   1   4        4.45        7.12      2.68 o 
 -32   1   4        1.57       -1.29      1.29 o 
 -31   1   4       10.20        9.34      1.27 o 
 -30   1   4        3.70        6.60      0.94 o 
 -29   1   4       70.36       77.19      2.96 o 
 -28   1   4       59.28       53.01      1.87 o 
 -27   1   4       44.59       46.79      1.72 o 
 -26   1   4       59.37       64.77      1.99 o 
 -25   1   4      220.93      210.55      3.25 o 
 -24   1   4      159.74      166.31      2.85 o 
 -23   1   4      188.33      168.66      2.63 o 
 -22   1   4       50.07       45.96      1.29 o 
 -21   1   4       10.45        6.08      0.48 o 
 -20   1   4        4.14        3.73      0.49 o 
 -19   1   4      554.24      548.69      4.05 o 
 -18   1   4        9.52       10.55      0.65 o 
 -17   1   4       10.82       11.82      0.63 o 
 -16   1   4      932.17      909.36      4.58 o 
 -15   1   4       85.65       84.04      1.26 o 
 -14   1   4      421.82      396.40      2.64 o 
 -13   1   4        0.09        1.56      0.27 o 
 -12   1   4       19.23       24.36      0.66 o 
 -11   1   4     1597.62     1528.30      7.78 o 
 -10   1   4        5.27        5.41      0.32 o 
  -9   1   4        8.48        6.96      0.32 o 
  -8   1   4       33.87       34.17      0.66 o 
  -7   1   4       16.64       19.63      0.52 o 
  -6   1   4      256.37      247.86      4.07 o 
  -5   1   4      124.70       97.53      1.21 o 
  -4   1   4      503.32      476.71      4.17 o 
  -3   1   4     2647.46     2580.25      9.02 o 
  -2   1   4     1365.04     1344.79      6.80 o 
  -1   1   4     3221.33     3111.03     19.37 o 
   0   1   4      498.95      588.28      4.45 o 
   1   1   4      821.57      835.65      5.28 o 
   2   1   4      395.37      390.64      2.49 o 
   3   1   4       26.18       26.60      0.63 o 
   4   1   4      440.80      439.31      2.59 o 
   5   1   4      148.46      141.99      1.49 o 
   6   1   4      191.28      185.70      1.69 o 
   7   1   4        8.95       11.08      0.44 o 
   8   1   4     1012.66     1031.95      4.47 o 
   9   1   4      530.77      507.37      3.09 o 
  10   1   4      109.06      100.02      1.37 o 
  11   1   4       66.10       64.24      1.17 o 
  12   1   4      236.91      235.74      2.70 o 
  13   1   4      131.79      125.35      2.09 o 
  14   1   4       14.74       13.90      0.73 o 
  15   1   4        7.38        7.84      0.57 o 
  16   1   4        5.06        4.40      0.44 o 
  17   1   4        0.45        1.30      0.32 o 
  18   1   4      504.80      520.55      5.76 o 
  19   1   4      337.05      336.12      5.04 o 
  20   1   4       14.42       15.01      1.13 o 
  21   1   4       16.38       16.00      1.72 o 
  22   1   4        6.83        5.51      1.04 o 
  23   1   4       33.09       32.75      2.41 o 
  24   1   4       19.25       19.57      1.97 o 
  25   1   4       35.06       34.17      2.61 o 
  26   1   4       36.33       31.53      2.54 o 
  27   1   4        0.84        0.18      1.31 o 
 -31   2   4       29.64       32.77      5.41 o 
 -30   2   4        0.46        0.39      0.88 o 
 -29   2   4       58.95       58.59      3.22 o 
 -28   2   4        0.72        0.02      0.69 o 
 -27   2   4        0.51        0.55      0.67 o 
 -26   2   4        2.04        2.28      0.55 o 
 -25   2   4        9.84       12.30      1.02 o 
 -24   2   4        0.83        0.22      0.46 o 
 -23   2   4       15.45       14.39      1.07 o 
 -22   2   4        7.90        7.18      0.79 o 
 -21   2   4      188.07      206.28      2.87 o 
 -20   2   4      208.29      218.64      3.15 o 
 -19   2   4      503.57      538.37      5.89 o 
 -18   2   4       22.15       24.33      0.97 o 
 -17   2   4      150.39      158.87      2.32 o 
 -16   2   4       76.48       73.96      1.43 o 
 -15   2   4       98.35      103.61      1.58 o 
 -14   2   4       53.14       50.34      1.06 o 
 -13   2   4      197.31      193.08      1.98 o 
 -12   2   4        1.59        1.28      0.22 o 
 -11   2   4      475.78      496.54      4.19 o 
 -10   2   4       77.88       67.78      1.15 o 
  -9   2   4       65.70       60.48      1.08 o 
  -8   2   4      211.90      208.65      2.50 o 
  -7   2   4       66.22       60.35      0.94 o 
  -6   2   4      531.60      592.11      3.08 o 
  -5   2   4       11.97       11.73      0.49 o 
  -4   2   4       65.04       63.22      1.11 o 
  -3   2   4      125.95      119.30      1.42 o 
  -2   2   4       85.01       68.23      1.09 o 
  -1   2   4      173.85      167.82      1.80 o 
   0   2   4        1.46        1.57      0.24 o 
   1   2   4      547.23      592.15      3.55 o 
   2   2   4     1644.07     1699.67      6.20 o 
   3   2   4      367.39      382.98      2.88 o 
   4   2   4      209.50      202.13      2.13 o 
   5   2   4       15.72       18.42      0.68 o 
   6   2   4        6.47        5.10      0.38 o 
   7   2   4      160.12      157.94      2.02 o 
   8   2   4       82.13       84.36      1.47 o 
   9   2   4        0.09        0.24      0.22 o 
  10   2   4       34.38       34.55      0.95 o 
  11   2   4       16.82       12.61      1.48 o 
  12   2   4        9.73        7.84      0.58 o 
  13   2   4        2.26        1.31      0.45 o 
  14   2   4      261.63      266.90      3.64 o 
  15   2   4      137.55      132.55      3.36 o 
  16   2   4        0.08       -0.39      0.59 o 
  17   2   4      169.16      183.08      4.12 o 
  18   2   4       35.92       40.13      2.00 o 
  19   2   4        0.01        0.01      0.69 o 
  20   2   4        3.33        4.85      0.86 o 
  21   2   4        3.26        2.73      0.75 o 
  22   2   4        0.01       -1.03      1.03 o 
  23   2   4       21.05       20.15      1.97 o 
  24   2   4        2.43        3.40      1.61 o 
  25   2   4        1.10        0.86      1.55 o 
  26   2   4       75.42       83.02      8.07 o 
 -30   3   4       17.90       15.44      4.14 o 
 -29   3   4        5.54        2.45      1.05 o 
 -28   3   4        0.84        1.63      1.87 o 
 -27   3   4        4.99        5.03      0.91 o 
 -26   3   4       12.63       13.33      1.15 o 
 -25   3   4        1.13        1.42      0.60 o 
 -24   3   4       49.03       51.34      2.71 o 
 -23   3   4        1.96        1.01      0.57 o 
 -22   3   4        6.82        7.36      0.83 o 
 -21   3   4        2.39        2.80      0.55 o 
 -20   3   4       37.97       33.78      1.57 o 
 -19   3   4        7.77        7.00      0.77 o 
 -18   3   4        8.99        9.11      0.84 o 
 -17   3   4       19.73       18.95      1.07 o 
 -16   3   4        1.63        2.59      0.44 o 
 -15   3   4       94.02       91.79      1.89 o 
 -14   3   4      287.83      287.19      3.16 o 
 -13   3   4      434.59      433.93      4.17 o 
 -12   3   4       13.47       12.97      0.72 o 
 -11   3   4       21.48       24.95      1.02 o 
 -10   3   4       87.01       79.73      1.77 o 
  -9   3   4       15.23       17.83      0.81 o 
  -8   3   4       14.03       15.95      0.82 o 
  -7   3   4        0.32        1.47      0.36 o 
  -6   3   4        9.41        8.95      0.67 o 
  -5   3   4       28.70       29.35      1.05 o 
  -4   3   4       26.52       26.79      0.80 o 
  -3   3   4        5.39        6.00      0.41 o 
  -2   3   4      114.41      111.07      1.62 o 
  -1   3   4       79.05       70.65      1.41 o 
   0   3   4       18.68       22.60      0.82 o 
   1   3   4        3.29        4.26      0.42 o 
   2   3   4       37.92       32.04      0.93 o 
   3   3   4        9.24        8.95      0.50 o 
   4   3   4      154.57      149.15      2.06 o 
   5   3   4      227.74      225.27      2.49 o 
   6   3   4        0.91        2.47      0.58 o 
   7   3   4      176.19      178.12      2.29 o 
   8   3   4      285.06      284.32      2.88 o 
   9   3   4       22.05       17.67      0.76 o 
  10   3   4        0.37        0.12      0.26 o 
  11   3   4        5.06        3.02      0.35 o 
  12   3   4       25.71       28.75      1.20 o 
  13   3   4        1.85        1.35      0.45 o 
  14   3   4       46.26       45.63      2.35 o 
  15   3   4       40.10       39.71      2.06 o 
  16   3   4       12.61       11.79      1.21 o 
  17   3   4        0.01       -0.08      0.56 o 
  18   3   4       15.71       13.81      1.31 o 
  19   3   4        0.95        0.80      0.67 o 
  20   3   4       15.17       17.99      2.01 o 
  21   3   4       13.09       10.27      1.21 o 
  22   3   4       12.17       13.66      1.67 o 
  23   3   4        0.14        0.46      0.89 o 
  24   3   4       18.42       25.08      4.41 o 
  25   3   4        7.38        6.75      2.66 o 
  26   3   4        7.94        6.66      2.88 o 
 -27   4   4       12.29       14.57     10.06 o 
 -26   4   4       21.40       13.04      2.21 o 
 -25   4   4       17.46       16.35      2.59 o 
 -24   4   4        7.47        7.47      1.12 o 
 -23   4   4       44.02       48.18      2.67 o 
 -22   4   4        0.32       -0.29      0.65 o 
 -21   4   4        3.39        4.27      1.00 o 
 -20   4   4       10.69       13.40      1.37 o 
 -19   4   4       19.23       18.01      1.17 o 
 -18   4   4       35.38       30.42      1.49 o 
 -17   4   4        0.09       -0.51      0.51 o 
 -16   4   4      114.28      114.50      2.93 o 
 -15   4   4       21.85       22.76      1.45 o 
 -14   4   4       18.49       19.82      1.35 o 
 -13   4   4        0.88        1.37      0.48 o 
 -12   4   4        9.79        6.16      0.68 o 
 -11   4   4       37.70       33.73      1.53 o 
 -10   4   4        5.69        9.03      0.85 o 
  -9   4   4       21.86       20.50      1.28 o 
  -8   4   4        1.64        1.49      0.47 o 
  -7   4   4       55.41       58.49      2.11 o 
  -6   4   4      343.36      343.44      5.06 o 
  -5   4   4        5.90        7.07      0.84 o 
  -4   4   4       45.47       42.02      1.79 o 
  -3   4   4       14.59       11.41      0.94 o 
  -2   4   4        0.58        0.38      0.35 o 
  -1   4   4       94.35      104.97      2.55 o 
   0   4   4        4.26        7.02      0.81 o 
   1   4   4       26.19       28.03      1.49 o 
   2   4   4       22.66       21.49      1.11 o 
   3   4   4        5.51        4.61      0.59 o 
   4   4   4       51.08       53.38      1.64 o 
   5   4   4        1.36        1.14      0.38 o 
   6   4   4       27.85       29.93      1.16 o 
   7   4   4       28.33       25.96      1.00 o 
   8   4   4      138.28      151.27      2.71 o 
   9   4   4       28.59       30.03      1.27 o 
  10   4   4       59.29       61.82      1.94 o 
  11   4   4        8.97        9.12      1.02 o 
  12   4   4       16.76       13.72      1.18 o 
  13   4   4        7.90       11.59      1.45 o 
  14   4   4       65.79       66.32      3.70 o 
  15   4   4        3.76        2.41      0.89 o 
  16   4   4        6.85        5.01      0.94 o 
  17   4   4        4.03        3.22      0.81 o 
  18   4   4        3.06        2.93      1.16 o 
  19   4   4       32.96       32.66      2.63 o 
  20   4   4       15.30       16.46      1.56 o 
  21   4   4       38.16       38.10      3.67 o 
  22   4   4        4.76        3.38      1.67 o 
  23   4   4       14.37       18.88      4.07 o 
  24   4   4        0.07       -2.26      2.26 o 
 -23   5   4        0.03       -0.26      1.97 o 
 -22   5   4       17.84       17.77      1.63 o 
 -21   5   4        0.69       -0.77      0.77 o 
 -20   5   4        1.11        2.31      0.76 o 
 -19   5   4        8.20        7.15      1.02 o 
 -18   5   4        1.84        2.39      0.63 o 
 -17   5   4        2.19        3.64      1.52 o 
 -16   5   4       39.88       41.48      2.42 o 
 -15   5   4        0.77        1.15      0.95 o 
 -14   5   4       26.99       22.41      1.78 o 
 -13   5   4        1.00        1.57      0.71 o 
 -12   5   4        2.33        0.48      0.64 o 
 -11   5   4       79.62       73.40      3.02 o 
 -10   5   4       14.84       12.44      1.30 o 
  -9   5   4        0.03        0.17      0.63 o 
  -8   5   4        0.27        0.06      0.77 o 
  -7   5   4        0.21       -0.10      0.59 o 
  -6   5   4       84.42       82.76      3.03 o 
  -5   5   4      135.56      143.23      4.67 o 
  -4   5   4        8.64        9.78      1.25 o 
  -3   5   4       16.52       15.85      1.63 o 
  -2   5   4        3.80        6.78      1.18 o 
  -1   5   4      198.09      200.28      5.45 o 
   0   5   4        1.37        2.28      0.82 o 
   1   5   4       45.99       41.57      2.01 o 
   2   5   4       30.12       32.30      1.85 o 
   3   5   4        9.44        9.16      1.04 o 
   4   5   4       15.32       19.66      1.48 o 
   5   5   4       24.72       26.49      1.74 o 
   6   5   4        7.04        6.36      0.97 o 
   7   5   4        1.18        1.76      0.56 o 
   8   5   4       70.25       64.94      2.54 o 
   9   5   4        4.01        4.31      0.75 o 
  10   5   4        0.76        1.61      0.75 o 
  11   5   4       39.10       42.17      2.92 o 
  12   5   4       93.08       98.55      3.74 o 
  13   5   4       17.64       18.04      1.66 o 
  14   5   4       34.38       36.18      2.45 o 
  15   5   4       52.36       52.35      3.91 o 
  16   5   4        5.92        3.05      0.91 o 
  17   5   4        0.54        1.97      1.09 o 
  18   5   4        2.34        1.41      1.05 o 
  19   5   4        1.01        2.66      1.26 o 
  20   5   4       11.40       13.93      3.19 o 
 -16   6   4        6.41        4.94      2.24 o 
 -15   6   4        1.38        0.55      3.26 o 
 -14   6   4        0.75        0.11      1.12 o 
 -13   6   4        1.72        4.46      2.09 o 
 -12   6   4        2.03        2.43      1.74 o 
 -11   6   4        4.95        8.26      1.65 o 
 -10   6   4       11.20       13.63      1.77 o 
  -9   6   4       11.43       11.37      2.26 o 
  -8   6   4        0.03       -0.97      1.01 o 
  -7   6   4      108.54      139.96      5.09 o 
  -6   6   4       46.82       50.82      3.58 o 
  -5   6   4       38.13       45.75      2.95 o 
  -4   6   4        0.86        1.10      0.91 o 
  -3   6   4       12.34       19.54      1.93 o 
  -2   6   4        2.37        1.20      0.81 o 
  -1   6   4        4.83        5.54      1.17 o 
   0   6   4       42.55       45.17      2.88 o 
   1   6   4       12.74       16.61      1.87 o 
   2   6   4       16.93       22.09      2.11 o 
   3   6   4       20.01       21.45      2.09 o 
   4   6   4        0.53       -0.81      0.81 o 
   5   6   4        1.39        1.94      1.91 o 
   6   6   4        0.02        0.94      0.99 o 
   7   6   4       36.63       38.38      8.04 o 
   8   6   4        1.02        0.66      2.78 o 
 -32   1   5       34.27       34.18      5.13 o 
 -31   1   5        0.75        1.04      1.35 o 
 -30   1   5        0.14        0.13      1.41 o 
 -29   1   5       22.32       22.97      2.17 o 
 -28   1   5       75.28       80.68      2.97 o 
 -27   1   5        0.18        0.57      0.58 o 
 -26   1   5       37.19       33.88      1.53 o 
 -25   1   5        4.52        4.92      0.61 o 
 -24   1   5        4.69        3.99      0.55 o 
 -23   1   5       38.05       35.58      1.46 o 
 -22   1   5       19.57       17.39      0.94 o 
 -21   1   5       36.11       32.77      1.25 o 
 -20   1   5        0.26       -0.12      0.33 o 
 -19   1   5      117.07      117.59      1.93 o 
 -18   1   5       93.01       88.88      1.62 o 
 -17   1   5      114.49      114.60      1.77 o 
 -16   1   5      268.52      278.98      2.66 o 
 -15   1   5       78.86       79.44      1.37 o 
 -14   1   5        8.33        8.97      0.46 o 
 -13   1   5       33.88       30.70      0.77 o 
 -12   1   5       10.56       11.28      0.50 o 
 -11   1   5        0.09        0.26      0.14 o 
 -10   1   5        2.17        1.45      0.15 o 
  -9   1   5       55.71       57.07      1.18 o 
  -8   1   5      102.08       91.76      3.53 o 
  -7   1   5        9.85        5.45      0.28 o 
  -6   1   5      337.33      355.13      4.40 o 
  -5   1   5      133.53      133.59      2.92 o 
  -4   1   5        0.53        1.66      0.20 o 
  -3   1   5      295.92      289.61      2.22 o 
  -2   1   5        0.61        1.41      0.20 o 
  -1   1   5       13.58       12.46      0.50 o 
   0   1   5       37.30       43.93      0.92 o 
   1   1   5        0.26        0.44      0.20 o 
   2   1   5      271.82      286.92      2.39 o 
   3   1   5        0.66        0.93      0.21 o 
   4   1   5        0.41        0.53      0.19 o 
   5   1   5      149.37      153.70      1.72 o 
   6   1   5      155.80      166.31      1.80 o 
   7   1   5       15.77       17.57      0.59 o 
   8   1   5        1.45        1.09      0.21 o 
   9   1   5       55.72       56.14      1.03 o 
  10   1   5       23.16       23.39      0.61 o 
  11   1   5      130.79      143.57      2.08 o 
  12   1   5       14.55       15.70      0.71 o 
  13   1   5        3.31        3.08      0.38 o 
  14   1   5        7.01        5.24      0.55 o 
  15   1   5       15.84       15.87      0.91 o 
  16   1   5        1.11        1.39      0.39 o 
  17   1   5        4.14        3.69      0.49 o 
  18   1   5       52.51       51.11      2.03 o 
  19   1   5      121.48      133.23      4.59 o 
  20   1   5        6.96        6.74      1.17 o 
  21   1   5       78.68       85.46      3.88 o 
  22   1   5        1.09       -0.57      0.83 o 
  23   1   5       51.58       46.38      3.26 o 
  24   1   5       23.85       21.72      2.15 o 
 -30   2   5        2.95        9.68      3.61 o 
 -29   2   5        4.83        5.57      1.54 o 
 -28   2   5        1.54        2.22      1.19 o 
 -27   2   5       21.30       22.58      1.84 o 
 -26   2   5        3.00        3.58      0.72 o 
 -25   2   5        3.53        4.03      0.98 o 
 -24   2   5       11.06        8.71      0.84 o 
 -23   2   5        6.97        5.00      0.63 o 
 -22   2   5        2.80        2.27      0.58 o 
 -21   2   5      183.30      181.38      3.56 o 
 -20   2   5      151.71      147.53      2.73 o 
 -19   2   5      105.81      103.23      2.40 o 
 -18   2   5       54.65       50.89      1.32 o 
 -17   2   5       56.58       58.49      1.36 o 
 -16   2   5      216.47      205.99      2.49 o 
 -15   2   5        0.16        2.54      0.48 o 
 -14   2   5      504.97      503.05      3.90 o 
 -13   2   5      348.26      358.49      2.97 o 
 -12   2   5      430.54      429.04      3.06 o 
 -11   2   5        2.58        2.10      0.28 o 
 -10   2   5       56.50       54.00      1.09 o 
  -9   2   5       38.87       35.74      0.89 o 
  -8   2   5        8.64        8.30      0.45 o 
  -7   2   5       76.30       68.29      1.23 o 
  -6   2   5       28.05       27.15      0.77 o 
  -5   2   5       41.59       40.29      0.94 o 
  -4   2   5       76.08       79.74      1.25 o 
  -3   2   5      285.25      285.59      2.40 o 
  -2   2   5      140.59      147.82      1.69 o 
  -1   2   5       37.48       33.10      0.82 o 
   0   2   5      463.97      484.18      3.16 o 
   1   2   5      942.92      962.17      4.79 o 
   2   2   5      101.48       96.07      1.50 o 
   3   2   5      327.13      322.84      2.73 o 
   4   2   5       41.98       42.19      1.01 o 
   5   2   5        2.04        3.61      0.36 o 
   6   2   5      139.83      131.75      1.84 o 
   7   2   5       56.14       55.62      1.32 o 
   8   2   5      192.32      195.31      2.63 o 
   9   2   5      112.17      107.04      2.18 o 
  10   2   5       10.26        9.38      0.57 o 
  11   2   5       12.64        8.99      0.83 o 
  12   2   5       39.46       35.41      1.24 o 
  13   2   5       42.85       41.56      1.48 o 
  14   2   5       30.03       29.09      1.23 o 
  15   2   5       17.33       19.19      1.23 o 
  16   2   5       10.08        8.68      0.86 o 
  17   2   5        0.41        0.42      0.45 o 
  18   2   5       39.26       36.56      1.72 o 
  19   2   5       54.40       48.75      2.35 o 
  20   2   5        1.54        0.67      0.88 o 
  21   2   5       78.72       78.68      3.88 o 
  22   2   5       78.68       71.01      3.76 o 
  23   2   5       13.05       11.44      1.59 o 
  24   2   5       25.95       36.91      5.55 o 
 -29   3   5       31.40       27.73     10.53 o 
 -28   3   5       11.92       10.40      3.25 o 
 -27   3   5       20.59       12.71      3.99 o 
 -26   3   5        0.03        0.60      1.23 o 
 -25   3   5       78.52       71.92      5.85 o 
 -24   3   5        5.88        5.91      0.93 o 
 -23   3   5       10.94       11.77      1.19 o 
 -22   3   5        1.13        1.02      0.49 o 
 -21   3   5        0.12       -0.22      0.47 o 
 -20   3   5       20.76       17.55      1.12 o 
 -19   3   5        1.43        3.78      0.58 o 
 -18   3   5      125.78      133.83      3.11 o 
 -17   3   5      357.42      384.27      7.34 o 
 -16   3   5      117.64      123.80      2.49 o 
 -15   3   5      179.00      189.75      2.99 o 
 -14   3   5       59.65       57.98      1.65 o 
 -13   3   5        7.29        8.87      0.69 o 
 -12   3   5       13.58       11.80      0.76 o 
 -11   3   5       98.55       91.65      2.01 o 
 -10   3   5        4.88        3.75      0.52 o 
  -9   3   5      278.14      294.92      3.80 o 
  -8   3   5       25.21       30.73      1.11 o 
  -7   3   5       37.34       40.04      1.32 o 
  -6   3   5       16.24       17.38      0.88 o 
  -5   3   5      194.50      211.43      2.41 o 
  -4   3   5      155.25      159.34      2.21 o 
  -3   3   5       66.94       65.27      1.45 o 
  -2   3   5        2.30        1.94      0.31 o 
  -1   3   5       83.51       87.35      1.65 o 
   0   3   5      152.85      170.25      2.22 o 
   1   3   5       64.08       62.33      1.42 o 
   2   3   5      571.67      603.25      4.57 o 
   3   3   5      209.13      226.22      2.97 o 
   4   3   5      505.43      549.38      4.64 o 
   5   3   5       22.57       23.51      1.11 o 
   6   3   5      477.43      532.13      4.76 o 
   7   3   5        1.77        2.28      0.42 o 
   8   3   5        9.78        8.56      0.63 o 
   9   3   5       35.23       35.35      1.22 o 
  10   3   5       96.76      104.46      2.02 o 
  11   3   5        8.19        9.76      0.71 o 
  12   3   5        1.19        0.68      0.29 o 
  13   3   5       11.89        9.90      1.19 o 
  14   3   5        5.39        3.72      1.11 o 
  15   3   5       55.48       48.05      2.34 o 
  16   3   5       99.64       97.72      3.36 o 
  17   3   5       26.14       29.28      1.90 o 
  18   3   5        7.20        8.24      1.16 o 
  19   3   5       90.30       87.06      3.36 o 
  20   3   5       26.64       29.91      2.50 o 
  21   3   5       31.82       33.15      2.66 o 
  22   3   5        3.82        7.31      2.76 o 
  23   3   5        5.08        3.54      1.57 o 
 -26   4   5        0.11       -0.47      1.07 o 
 -25   4   5        2.39       -2.58      2.58 o 
 -24   4   5       59.45       52.87      6.39 o 
 -23   4   5      102.57       97.31      9.30 o 
 -22   4   5        0.51       -0.07      0.71 o 
 -21   4   5       21.17       17.64      1.38 o 
 -20   4   5        0.03       -0.02      0.60 o 
 -19   4   5        3.18        2.26      0.72 o 
 -18   4   5       32.20       28.62      1.86 o 
 -17   4   5       14.55       14.54      1.22 o 
 -16   4   5       94.92       85.96      2.64 o 
 -15   4   5       36.10       38.51      1.77 o 
 -14   4   5       56.73       60.44      2.18 o 
 -13   4   5       21.31       13.62      1.07 o 
 -12   4   5      140.63      144.64      3.30 o 
 -11   4   5       15.77       15.99      1.26 o 
 -10   4   5       57.94       61.25      2.36 o 
  -9   4   5      144.09      148.95      3.59 o 
  -8   4   5       38.60       41.83      1.94 o 
  -7   4   5       14.35        9.84      0.99 o 
  -6   4   5       15.34       10.53      1.01 o 
  -5   4   5       13.83       11.06      1.11 o 
  -4   4   5       10.16       10.50      1.21 o 
  -3   4   5        3.79        5.25      0.66 o 
  -2   4   5      139.18      137.86      3.73 o 
  -1   4   5        1.25        1.89      0.77 o 
   0   4   5        5.27        7.87      1.17 o 
   1   4   5      391.36      409.40      4.60 o 
   2   4   5       15.68       16.67      0.95 o 
   3   4   5       23.86       21.80      1.18 o 
   4   4   5       23.90       28.03      1.36 o 
   5   4   5        0.85        0.35      0.39 o 
   6   4   5        0.21        0.37      0.40 o 
   7   4   5        0.27        0.28      0.41 o 
   8   4   5       47.68       45.08      1.72 o 
   9   4   5        1.30        1.03      0.60 o 
  10   4   5       46.66       48.49      2.66 o 
  11   4   5       48.74       44.87      2.61 o 
  12   4   5       21.72       20.16      1.83 o 
  13   4   5       21.02       23.51      1.98 o 
  14   4   5       40.00       39.81      3.07 o 
  15   4   5       25.41       32.63      2.53 o 
  16   4   5       13.91       10.12      1.31 o 
  17   4   5        5.84        4.73      1.44 o 
  18   4   5        1.39        1.57      0.84 o 
  19   4   5        0.02       -0.98      1.07 o 
  20   4   5        3.09        6.81      2.74 o 
 -22   5   5        3.83        8.22      1.51 o 
 -21   5   5        0.09       -0.71      0.93 o 
 -20   5   5        8.85        7.36      1.25 o 
 -19   5   5        0.11        0.38      0.74 o 
 -18   5   5       23.83       24.62      1.85 o 
 -17   5   5       10.61       16.47      1.58 o 
 -16   5   5      126.35      137.50      4.24 o 
 -15   5   5        4.07        4.24      0.78 o 
 -14   5   5        2.04        4.24      0.83 o 
 -13   5   5        7.65        7.25      1.07 o 
 -12   5   5        5.16        9.29      1.18 o 
 -11   5   5        1.35        1.33      0.66 o 
 -10   5   5       10.84       10.13      1.39 o 
  -9   5   5        8.32        4.56      1.05 o 
  -8   5   5       28.30       33.40      2.33 o 
  -7   5   5        6.46        6.85      1.18 o 
  -6   5   5       34.03       30.66      2.25 o 
  -5   5   5       20.46       20.31      1.85 o 
  -4   5   5        1.38        1.43      0.83 o 
  -3   5   5       40.71       47.22      2.73 o 
  -2   5   5       20.46       18.74      1.77 o 
  -1   5   5        0.30        0.35      0.79 o 
   0   5   5       65.25       68.56      3.31 o 
   1   5   5       20.85       19.94      1.83 o 
   2   5   5       11.71       11.87      1.48 o 
   3   5   5        3.20        4.69      0.89 o 
   4   5   5       13.91       16.71      1.24 o 
   5   5   5       26.68       28.23      1.62 o 
   6   5   5       84.10       94.74      3.08 o 
   7   5   5        6.38        7.33      0.95 o 
   8   5   5        1.88        2.01      0.88 o 
   9   5   5       37.69       44.39      2.48 o 
  10   5   5        0.39        0.90      0.92 o 
  11   5   5       25.52       29.24      2.08 o 
  12   5   5        0.36       -0.90      0.90 o 
  13   5   5        0.02       -0.27      0.78 o 
  14   5   5        0.04        0.27      1.10 o 
  15   5   5        1.09        1.47      2.29 o 
  16   5   5        8.42       12.89      2.20 o 
  17   5   5        2.15        1.08      1.28 o 
  18   5   5        0.03        2.60      1.92 o 
 -14   6   5        0.03        0.72      2.89 o 
 -13   6   5        0.10       -0.35      2.39 o 
 -12   6   5        5.55        5.64      1.69 o 
 -11   6   5        1.97        1.24      1.24 o 
 -10   6   5        0.73       -0.69      1.61 o 
  -9   6   5       13.23        8.24      2.24 o 
  -8   6   5        5.08        4.27      2.00 o 
  -7   6   5        0.86        1.96      1.39 o 
  -6   6   5        0.82        0.59      0.92 o 
  -5   6   5        0.05        1.07      0.91 o 
  -4   6   5        4.77        6.70      1.54 o 
  -3   6   5        3.88        2.31      1.08 o 
  -2   6   5        0.17       -0.89      1.02 o 
  -1   6   5        1.24        1.13      1.76 o 
   0   6   5        0.00       -0.36      1.73 o 
   1   6   5        3.13        2.56      1.35 o 
   2   6   5        1.60        2.41      1.62 o 
   3   6   5        9.57        3.45      2.95 o 
   4   6   5        0.02        0.44      2.35 o 
   5   6   5        3.54        2.01      1.79 o 
   6   6   5       19.60       19.78      4.28 o 
 -31   0   6       25.48       23.17      4.68 o 
 -30   0   6        0.08        2.16      1.81 o 
 -29   0   6       20.31       19.78      2.72 o 
 -28   0   6        2.79        1.03      1.04 o 
 -27   0   6        8.24        9.49      1.65 o 
 -26   0   6       10.39       14.82      1.99 o 
 -25   0   6       57.23       61.41      3.81 o 
 -24   0   6      158.93      175.28      6.27 o 
 -23   0   6      130.31      128.07      5.36 o 
 -22   0   6      189.39      206.96      6.69 o 
 -21   0   6       15.29       15.47      1.91 o 
 -20   0   6       10.04        6.61      1.12 o 
 -19   0   6       80.79       84.17      4.13 o 
 -18   0   6      128.81      141.13      5.27 o 
 -17   0   6       97.49       98.63      2.86 o 
 -16   0   6       37.36       35.27      1.51 o 
 -15   0   6        2.37        2.47      0.60 o 
 -14   0   6      701.28      768.07     11.23 o 
 -13   0   6        3.63        3.03      0.76 o 
 -12   0   6      235.11      236.02      5.19 o 
 -11   0   6      409.27      421.21      6.89 o 
 -10   0   6       14.30       15.30      1.48 o 
  -9   0   6        6.74        7.67      1.20 o 
  -8   0   6       13.80       16.11      1.60 o 
  -7   0   6      171.04      179.69      6.06 o 
  -6   0   6        2.30        0.48      0.60 o 
  -5   0   6       11.66       19.40      2.04 o 
  -4   0   6      224.99      249.57      7.01 o 
  -3   0   6        6.12        6.19      1.22 o 
  -2   0   6      734.46      745.43     18.79 o 
  -1   0   6     1466.65     1511.82     24.77 o 
   0   0   6      114.79      122.39      2.28 o 
   1   0   6        0.06       -0.07      0.35 o 
   2   0   6      186.15      190.05      3.14 o 
   3   0   6      103.24      107.26      2.43 o 
   4   0   6       14.69       23.51      1.19 o 
   5   0   6        8.47        6.90      0.72 o 
   6   0   6      273.19      293.68      4.30 o 
   7   0   6       23.47       20.64      1.03 o 
   8   0   6      973.40     1065.27     10.27 o 
   9   0   6       38.34       38.22      1.42 o 
  10   0   6      134.73      146.58      2.64 o 
  11   0   6       14.96       14.72      0.92 o 
  12   0   6       19.35       16.88      1.02 o 
  13   0   6       70.52       67.31      3.53 o 
  14   0   6        2.04        2.52      0.54 o 
  15   0   6       34.34       34.07      4.38 o 
  16   0   6       26.76       30.52      3.15 o 
  17   0   6        0.06        0.57      0.93 o 
  18   0   6       99.96      102.30      5.86 o 
  19   0   6       15.14       13.85      2.25 o 
  20   0   6       26.54       25.32      3.75 o 
  21   0   6       22.10       22.81      3.86 o 
  22   0   6        2.16        0.17      1.41 o 
  23   0   6      160.37      141.42     10.61 o 
 -30   1   6       74.63       79.01      5.26 o 
 -29   1   6       59.12       58.31      3.13 o 
 -28   1   6        0.38        0.55      0.67 o 
 -27   1   6       16.63       16.16      1.45 o 
 -26   1   6        7.96        6.74      0.98 o 
 -25   1   6        0.84        0.01      0.59 o 
 -24   1   6       10.15        9.87      1.15 o 
 -23   1   6        0.15        0.63      0.77 o 
 -22   1   6       31.19       29.93      1.84 o 
 -21   1   6       34.11       32.21      1.86 o 
 -20   1   6       64.88       60.65      3.62 o 
 -19   1   6      224.91      197.12      9.95 o 
 -18   1   6        5.17        3.53      0.49 o 
 -17   1   6       79.25       69.20      5.14 o 
 -16   1   6       11.74        8.61      0.74 o 
 -15   1   6       66.02       58.55      1.25 o 
 -14   1   6      164.25      148.31      5.77 o 
 -13   1   6      156.69      164.51      3.27 o 
 -12   1   6      214.00      223.95      3.79 o 
 -11   1   6       29.32       32.84      1.53 o 
 -10   1   6      471.87      487.14      5.53 o 
  -9   1   6      109.66      102.82      3.10 o 
  -8   1   6       96.55       96.70      2.97 o 
  -7   1   6      209.01      217.28      4.39 o 
  -6   1   6      254.01      262.40      5.65 o 
  -5   1   6       54.86       44.13      3.38 o 
  -4   1   6       65.07       63.30      2.58 o 
  -3   1   6       15.43       13.99      0.64 o 
  -2   1   6       13.65       12.97      0.66 o 
  -1   1   6       31.91       29.66      0.86 o 
   0   1   6        6.39        6.32      0.47 o 
   1   1   6       25.36       30.94      0.98 o 
   2   1   6        1.54        1.57      0.31 o 
   3   1   6      130.89      137.02      1.80 o 
   4   1   6      121.84      116.07      1.66 o 
   5   1   6        3.50        4.62      0.36 o 
   6   1   6       20.90       21.32      0.74 o 
   7   1   6      214.78      220.29      2.31 o 
   8   1   6      227.19      234.82      2.38 o 
   9   1   6       52.32       58.99      1.27 o 
  10   1   6        1.88        1.01      0.30 o 
  11   1   6        0.80        1.33      0.23 o 
  12   1   6        0.48        0.35      0.21 o 
  13   1   6       40.28       33.41      1.25 o 
  14   1   6       48.05       41.84      1.96 o 
  15   1   6       21.53       21.21      1.22 o 
  16   1   6       70.85       69.95      5.14 o 
  17   1   6      126.83      133.41      4.91 o 
  18   1   6        0.12        0.15      0.93 o 
  19   1   6        3.12        1.26      0.92 o 
  20   1   6        3.99        2.04      1.09 o 
  21   1   6       20.72       20.78      2.40 o 
  22   1   6       70.19       67.54      3.73 o 
 -28   2   6       24.15       25.42      3.21 o 
 -27   2   6        4.11        5.91      1.21 o 
 -26   2   6       16.44       15.07      1.56 o 
 -25   2   6       14.35       14.39      1.54 o 
 -24   2   6        2.01        1.03      0.73 o 
 -23   2   6       62.51       59.85      2.63 o 
 -22   2   6        0.65        0.98      0.61 o 
 -21   2   6       24.04       25.11      1.69 o 
 -20   2   6        2.39        2.89      0.51 o 
 -19   2   6       52.82       56.06      1.81 o 
 -18   2   6        0.24       -0.12      0.43 o 
 -17   2   6       67.14       63.16      1.89 o 
 -16   2   6       24.29       24.26      1.16 o 
 -15   2   6       23.49       21.63      0.85 o 
 -14   2   6       37.62       38.65      0.95 o 
 -13   2   6       59.23       64.46      1.27 o 
 -12   2   6      235.65      242.61      2.43 o 
 -11   2   6       47.43       47.76      1.09 o 
 -10   2   6       42.83       41.35      1.01 o 
  -9   2   6      138.66      140.16      1.88 o 
  -8   2   6        5.73        6.11      0.46 o 
  -7   2   6        0.12        0.11      0.19 o 
  -6   2   6        0.57        0.69      0.22 o 
  -5   2   6        8.62        8.34      0.53 o 
  -4   2   6        1.98        1.69      0.28 o 
  -3   2   6       81.19       85.82      1.60 o 
  -2   2   6      198.36      198.88      2.15 o 
  -1   2   6      249.00      259.96      2.50 o 
   0   2   6       63.24       59.64      1.22 o 
   1   2   6       59.44       63.26      1.28 o 
   2   2   6       94.64      101.48      1.70 o 
   3   2   6       42.80       45.18      1.18 o 
   4   2   6      776.73      878.82      5.35 o 
   5   2   6        4.22        2.76      0.39 o 
   6   2   6       37.13       36.20      1.06 o 
   7   2   6        0.55        0.53      0.32 o 
   8   2   6      122.79      129.11      2.18 o 
   9   2   6       45.00       46.20      1.37 o 
  10   2   6        5.80        5.98      0.51 o 
  11   2   6        4.95        4.22      0.54 o 
  12   2   6       42.19       42.53      1.71 o 
  13   2   6       10.54        9.68      0.82 o 
  14   2   6       52.11       57.83      2.18 o 
  15   2   6        5.73        3.35      0.64 o 
  16   2   6        9.05       10.56      1.00 o 
  17   2   6       23.95       26.44      2.23 o 
  18   2   6       36.28       35.25      2.55 o 
  19   2   6       10.41       12.33      1.64 o 
  20   2   6        1.29        0.72      1.01 o 
  21   2   6        2.21        2.30      1.15 o 
 -28   3   6        0.03       -1.90      1.90 o 
 -27   3   6        0.04       -0.17      1.87 o 
 -26   3   6        5.95        6.92      1.39 o 
 -25   3   6        0.28        0.47      0.96 o 
 -24   3   6       28.22       27.39      1.95 o 
 -23   3   6       83.29       88.82      4.21 o 
 -22   3   6        0.80        0.08      0.73 o 
 -21   3   6       16.27       15.26      1.19 o 
 -20   3   6       21.89       16.45      1.50 o 
 -19   3   6       66.60       64.95      3.13 o 
 -18   3   6        6.02        4.47      0.69 o 
 -17   3   6        0.67        0.67      0.48 o 
 -16   3   6        8.43        9.51      0.88 o 
 -15   3   6        0.91        1.12      0.52 o 
 -14   3   6       36.77       35.44      1.57 o 
 -13   3   6       62.82       58.76      1.99 o 
 -12   3   6       30.09       28.98      1.28 o 
 -11   3   6       16.05       15.33      0.94 o 
 -10   3   6        9.47       11.64      0.76 o 
  -9   3   6        0.22        0.32      0.34 o 
  -8   3   6        0.14        0.71      0.31 o 
  -7   3   6        1.77        1.13      0.22 o 
  -6   3   6        3.32        2.48      0.39 o 
  -5   3   6        2.99        1.86      0.31 o 
  -4   3   6       15.41       15.65      0.77 o 
  -3   3   6       26.23       21.85      0.91 o 
  -2   3   6      100.19       92.55      1.77 o 
  -1   3   6       82.96       80.96      1.75 o 
   0   3   6       14.44       14.70      0.77 o 
   1   3   6       28.58       25.73      1.04 o 
   2   3   6        1.92        2.30      0.38 o 
   3   3   6        3.64        3.80      0.51 o 
   4   3   6        2.43        1.23      0.38 o 
   5   3   6       21.10       21.09      1.11 o 
   6   3   6       70.06       69.42      1.99 o 
   7   3   6        3.42        3.70      0.54 o 
   8   3   6       70.62       70.52      2.27 o 
   9   3   6        7.20        7.26      0.83 o 
  10   3   6        5.37        4.47      0.70 o 
  11   3   6       13.94       10.65      1.10 o 
  12   3   6        8.71        5.61      1.06 o 
  13   3   6        7.35        6.89      0.90 o 
  14   3   6        1.43        1.90      0.64 o 
  15   3   6        0.58        0.65      0.54 o 
  16   3   6        1.03        0.69      0.55 o 
  17   3   6        0.14        0.95      0.62 o 
  18   3   6        3.29        1.90      1.20 o 
  19   3   6       31.55       32.68      3.22 o 
 -24   4   6        0.41       -0.20      1.31 o 
 -23   4   6        5.09        7.52      1.78 o 
 -22   4   6        0.04       -1.09      1.20 o 
 -21   4   6        2.60        1.63      0.72 o 
 -20   4   6        0.00        1.23      0.71 o 
 -19   4   6        8.62       10.09      1.98 o 
 -18   4   6        5.61        5.85      1.03 o 
 -17   4   6       22.82       17.57      1.48 o 
 -16   4   6       20.67       21.91      1.69 o 
 -15   4   6       54.69       58.49      2.36 o 
 -14   4   6       20.99       21.87      1.46 o 
 -13   4   6        9.67        7.37      0.89 o 
 -12   4   6        0.17        1.51      0.52 o 
 -11   4   6       13.82       15.81      1.25 o 
 -10   4   6        0.37        0.85      0.51 o 
  -9   4   6       47.75       44.81      2.00 o 
  -8   4   6       16.89       16.18      1.24 o 
  -7   4   6        1.90        0.11      0.56 o 
  -6   4   6       57.94       55.47      2.42 o 
  -5   4   6      122.67      130.75      3.68 o 
  -4   4   6       17.07       15.12      1.28 o 
  -3   4   6        1.18       -0.03      0.61 o 
  -2   4   6        5.52        6.96      0.74 o 
  -1   4   6        4.66        5.04      0.69 o 
   0   4   6        6.11        5.01      0.73 o 
   1   4   6        7.25        7.35      0.82 o 
   2   4   6        4.39        6.64      0.77 o 
   3   4   6        0.56        0.14      0.46 o 
   4   4   6        2.65        2.12      0.53 o 
   5   4   6       36.90       38.11      1.78 o 
   6   4   6        0.00        0.30      0.50 o 
   7   4   6        1.16        1.61      0.52 o 
   8   4   6        3.18        3.44      1.19 o 
   9   4   6       11.30       12.93      1.38 o 
  10   4   6        7.36        5.84      1.09 o 
  11   4   6        4.19        3.09      0.92 o 
  12   4   6       59.13       60.44      4.38 o 
  13   4   6        1.32        2.00      0.87 o 
  14   4   6        3.10        1.96      1.03 o 
  15   4   6       32.94       30.98      2.71 o 
  16   4   6        0.87        0.19      0.81 o 
  17   4   6        0.52       -0.71      1.02 o 
  18   4   6        1.17        0.85      1.55 o 
 -17   5   6        4.20        5.49      2.07 o 
 -16   5   6        0.02        1.43      1.13 o 
 -15   5   6        0.29        0.77      0.93 o 
 -14   5   6        6.85        4.06      1.19 o 
 -13   5   6        5.12        3.10      1.03 o 
 -12   5   6        0.37        0.11      0.67 o 
 -11   5   6        1.47        3.00      0.91 o 
 -10   5   6       15.07       15.90      1.72 o 
  -9   5   6        0.40       -0.45      0.86 o 
  -8   5   6        0.00       -1.09      1.09 o 
  -7   5   6       18.39       19.31      1.87 o 
  -6   5   6       41.79       44.22      2.74 o 
  -5   5   6        3.10        5.88      1.10 o 
  -4   5   6        2.95        2.82      0.77 o 
  -3   5   6        2.11        0.93      0.79 o 
  -2   5   6       11.99       13.21      1.34 o 
  -1   5   6       14.66       17.26      1.54 o 
   0   5   6       22.20       21.88      1.69 o 
   1   5   6        4.03        2.30      1.13 o 
   2   5   6        0.75        0.01      0.78 o 
   3   5   6       22.71       25.50      1.81 o 
   4   5   6       22.73       17.62      2.35 o 
   5   5   6        6.53        7.72      1.51 o 
   6   5   6        1.37        1.82      0.87 o 
   7   5   6       43.13       44.28      2.90 o 
   8   5   6        1.52        0.63      0.82 o 
   9   5   6        0.74        0.27      0.90 o 
  10   5   6        1.05       -1.00      1.00 o 
  11   5   6        0.07        0.52      0.97 o 
  12   5   6        8.37        6.92      1.54 o 
  13   5   6       15.98       16.72      2.44 o 
  14   5   6        7.42        6.73      1.31 o 
 -11   6   6        9.76       15.05      3.31 o 
 -10   6   6        2.98        0.37      1.81 o 
  -9   6   6       17.40       13.99      3.33 o 
  -8   6   6       24.01       30.20      5.00 o 
  -7   6   6        1.87        7.33      3.20 o 
  -6   6   6       45.17       49.40      6.33 o 
  -5   6   6        6.60        6.77      1.81 o 
  -4   6   6        8.97       10.12      1.68 o 
  -3   6   6        1.94        4.03      2.13 o 
  -2   6   6        0.83       -0.39      0.89 o 
  -1   6   6       28.50       29.73      2.82 o 
   0   6   6        0.21       -1.17      1.22 o 
   1   6   6        0.40       -0.31      1.50 o 
   2   6   6        0.15        2.13      3.41 o 
   3   6   6        0.46       -1.06      1.63 o 
   4   6   6        2.93       -2.23      2.23 o 
 -29   1   7       14.41       11.33      1.69 o 
 -28   1   7        7.25        8.55      1.56 o 
 -27   1   7       11.35       10.34      1.51 o 
 -26   1   7        1.77        2.36      1.00 o 
 -25   1   7       11.57        8.29      1.33 o 
 -24   1   7        1.87        1.41      0.68 o 
 -23   1   7        0.00        1.27      0.74 o 
 -22   1   7       11.93       11.50      1.33 o 
 -21   1   7        8.58        7.34      1.02 o 
 -20   1   7       43.71       49.21      2.43 o 
 -19   1   7       21.95       24.59      1.76 o 
 -18   1   7       10.53        9.04      1.16 o 
 -17   1   7        4.78        5.59      0.92 o 
 -16   1   7      237.37      272.19      5.38 o 
 -15   1   7       66.61       64.74      2.28 o 
 -14   1   7        0.40        0.25      0.49 o 
 -13   1   7        4.92        5.45      0.75 o 
 -12   1   7       97.81      108.13      3.05 o 
 -11   1   7        1.32        1.23      0.50 o 
 -10   1   7        7.79        7.40      0.84 o 
  -9   1   7       11.01       10.06      1.13 o 
  -8   1   7       47.92       48.84      2.50 o 
  -7   1   7        0.58        0.68      0.57 o 
  -6   1   7        5.23        8.03      1.08 o 
  -5   1   7       32.65       37.20      2.16 o 
  -4   1   7        0.98        1.00      0.28 o 
  -3   1   7       23.97       21.44      1.48 o 
  -2   1   7        3.20        1.59      0.27 o 
  -1   1   7       28.07       26.83      0.84 o 
   0   1   7       21.34       18.64      0.78 o 
   1   1   7       69.51       70.35      1.48 o 
   2   1   7        7.31        7.30      0.63 o 
   3   1   7        5.24        5.13      0.45 o 
   4   1   7       54.49       62.42      1.43 o 
   5   1   7       35.40       41.28      1.20 o 
   6   1   7        2.97        2.05      0.35 o 
   7   1   7        0.81        0.34      0.32 o 
   8   1   7       24.40       23.48      0.93 o 
   9   1   7        2.11        2.22      0.46 o 
  10   1   7        3.80        3.74      0.51 o 
  11   1   7        2.41        3.09      0.50 o 
  12   1   7       40.01       37.80      1.44 o 
  13   1   7        2.63        2.63      0.51 o 
  14   1   7       10.91       10.09      1.14 o 
  15   1   7        1.58        1.35      0.77 o 
  16   1   7        0.04       -0.69      0.79 o 
  17   1   7        6.95        7.65      1.27 o 
  18   1   7        6.01        5.73      1.23 o 
  19   1   7        0.79        1.21      0.98 o 
  20   1   7        0.91        0.05      1.28 o 
 -28   2   7       13.77       17.64      3.64 o 
 -27   2   7        0.82        1.96      1.48 o 
 -26   2   7        1.26        1.98      1.27 o 
 -25   2   7       22.86       20.41      3.78 o 
 -24   2   7       22.27       22.05      1.80 o 
 -23   2   7        9.96       10.30      1.17 o 
 -22   2   7        6.77        5.67      0.93 o 
 -21   2   7        8.73        6.49      1.00 o 
 -20   2   7        2.01        1.86      0.67 o 
 -19   2   7        7.53        7.59      0.99 o 
 -18   2   7       22.62       25.65      1.77 o 
 -17   2   7       31.86       32.79      1.97 o 
 -16   2   7       60.91       57.93      2.76 o 
 -15   2   7      179.29      185.60      4.80 o 
 -14   2   7       18.16       16.25      1.06 o 
 -13   2   7       63.59       53.44      2.43 o 
 -12   2   7       35.96       29.30      2.62 o 
 -11   2   7       16.81       18.51      1.32 o 
 -10   2   7       63.54       58.79      2.31 o 
  -9   2   7        1.07        0.74      0.29 o 
  -8   2   7        0.01        0.27      0.31 o 
  -7   2   7        1.50        1.91      0.27 o 
  -6   2   7       13.35       11.26      0.57 o 
  -5   2   7        9.90       10.78      0.59 o 
  -4   2   7       13.36       13.77      0.66 o 
  -3   2   7       61.48       58.87      1.36 o 
  -2   2   7      152.40      157.31      2.13 o 
  -1   2   7      193.03      208.67      2.51 o 
   0   2   7        0.89        2.23      0.39 o 
   1   2   7       10.47        8.98      0.58 o 
   2   2   7        8.90       12.99      0.67 o 
   3   2   7        7.71        6.78      0.58 o 
   4   2   7       10.20        7.73      0.62 o 
   5   2   7       66.08       70.41      1.73 o 
   6   2   7      109.78      115.67      2.35 o 
   7   2   7        0.53        0.53      0.43 o 
   8   2   7        2.82        1.53      0.48 o 
   9   2   7       14.15       12.24      0.94 o 
  10   2   7       10.49       12.28      1.14 o 
  11   2   7       57.96       60.65      2.18 o 
  12   2   7        7.50        9.88      0.95 o 
  13   2   7        1.53        2.01      0.62 o 
  14   2   7        3.20        3.29      0.62 o 
  15   2   7        2.94        2.74      0.98 o 
  16   2   7        0.45       -0.07      0.77 o 
  17   2   7        2.36        3.03      1.05 o 
  18   2   7       19.50       18.32      2.39 o 
  19   2   7       50.14       41.07      4.30 o 
 -25   3   7        0.75       -1.37      1.37 o 
 -24   3   7       32.91       42.93      6.45 o 
 -23   3   7        0.01        1.48      1.10 o 
 -22   3   7        0.10        1.28      0.82 o 
 -21   3   7       34.01       33.56      2.89 o 
 -20   3   7       14.89       11.63      1.91 o 
 -19   3   7      117.60      132.11      5.84 o 
 -18   3   7       10.66       12.21      1.39 o 
 -17   3   7        6.34        6.40      1.03 o 
 -16   3   7        8.38        9.19      1.18 o 
 -15   3   7        0.01       -0.03      0.65 o 
 -14   3   7        1.37        1.42      0.73 o 
 -13   3   7       25.84       26.59      1.53 o 
 -12   3   7       25.36       27.21      1.44 o 
 -11   3   7        2.00        0.86      0.43 o 
 -10   3   7      134.92      140.18      3.20 o 
  -9   3   7        1.12        1.72      0.57 o 
  -8   3   7       10.03        7.25      0.71 o 
  -7   3   7       94.85       99.68      2.14 o 
  -6   3   7       22.00       26.66      1.13 o 
  -5   3   7       30.42       34.03      1.29 o 
  -4   3   7        3.85        3.86      0.51 o 
  -3   3   7        1.02        0.82      0.40 o 
  -2   3   7       10.26        9.49      0.78 o 
  -1   3   7       34.81       32.57      1.44 o 
   0   3   7       99.22      106.12      2.43 o 
   1   3   7      128.80      137.34      2.79 o 
   2   3   7        9.54       11.28      0.89 o 
   3   3   7      357.51      382.53      4.75 o 
   4   3   7       49.11       38.94      1.74 o 
   5   3   7        0.24        0.75      0.54 o 
   6   3   7       34.27       35.48      1.74 o 
   7   3   7       11.57        9.25      0.96 o 
   8   3   7       28.74       28.28      1.58 o 
   9   3   7        0.36        0.46      0.53 o 
  10   3   7        4.58        3.86      0.80 o 
  11   3   7       15.75       13.88      1.31 o 
  12   3   7        1.05        0.41      0.63 o 
  13   3   7        6.44        4.41      0.92 o 
  14   3   7        6.00        5.89      0.88 o 
  15   3   7       23.19       25.40      2.37 o 
  16   3   7       33.18       32.43      4.55 o 
  17   3   7        2.56        3.34      1.61 o 
 -21   4   7       14.93        5.90      7.75 o 
 -20   4   7       17.08        7.10      6.83 o 
 -19   4   7        8.24        5.88      2.38 o 
 -18   4   7        0.68       -0.98      1.08 o 
 -17   4   7       22.65       20.90      3.58 o 
 -16   4   7       39.76       39.85      4.19 o 
 -15   4   7       59.80       57.76      3.06 o 
 -14   4   7        0.12       -0.78      0.84 o 
 -13   4   7        3.01        3.03      0.84 o 
 -12   4   7       21.96       16.58      1.35 o 
 -11   4   7        2.12        1.67      0.62 o 
 -10   4   7        5.30        5.01      0.82 o 
  -9   4   7        0.02       -0.60      0.60 o 
  -8   4   7        5.04        4.97      0.86 o 
  -7   4   7        4.64        5.91      0.92 o 
  -6   4   7        4.34        3.38      0.85 o 
  -5   4   7       20.70       19.27      1.35 o 
  -4   4   7       30.11       32.12      1.74 o 
  -3   4   7        4.54        6.80      0.85 o 
  -2   4   7        5.80        6.53      0.91 o 
  -1   4   7        2.63        5.11      0.82 o 
   0   4   7       29.85       34.69      1.96 o 
   1   4   7       22.96       23.28      1.65 o 
   2   4   7       10.30       10.85      1.13 o 
   3   4   7        0.99        0.53      0.64 o 
   4   4   7        6.28        7.36      0.82 o 
   5   4   7       23.74       26.02      1.46 o 
   6   4   7       23.37       24.01      1.60 o 
   7   4   7        8.15        8.88      1.40 o 
   8   4   7       30.07       27.64      1.72 o 
   9   4   7       22.57       21.05      1.53 o 
  10   4   7        6.40        7.31      0.99 o 
  11   4   7        5.23        4.99      1.07 o 
  12   4   7        1.36        0.18      0.87 o 
  13   4   7        2.25        1.66      0.76 o 
  14   4   7        1.51        0.18      1.13 o 
  15   4   7        0.77        1.65      1.89 o 
 -11   5   7        6.05        9.06      2.97 o 
 -10   5   7       10.25       11.79      3.04 o 
  -9   5   7       10.73        7.86      2.46 o 
  -8   5   7        5.46        5.00      1.33 o 
  -7   5   7        0.24        1.34      1.08 o 
  -6   5   7       12.18       18.03      2.30 o 
  -5   5   7        0.11       -0.87      1.93 o 
  -4   5   7        2.57        2.52      2.05 o 
  -3   5   7        3.21        1.79      2.13 o 
  -2   5   7        8.39       12.08      1.93 o 
  -1   5   7       22.65       27.84      2.96 o 
   0   5   7        2.48        2.50      1.29 o 
   1   5   7       27.36       38.07      5.41 o 
   2   5   7        5.51        3.56      2.02 o 
   3   5   7       11.83       12.26      2.13 o 
   4   5   7        0.05       -0.80      3.49 o 
   5   5   7        0.08        0.52      0.96 o 
   6   5   7        0.08        1.81      1.32 o 
   7   5   7        0.03       -1.41      1.41 o 
   8   5   7       29.07       29.73      5.96 o 
   9   5   7        1.16        2.23      1.32 o 
 -25   0   8       13.80       16.93      3.58 o 
 -24   0   8        0.33        0.71      1.54 o 
 -23   0   8        6.38        6.65      1.58 o 
 -22   0   8       10.68       12.40      2.02 o 
 -21   0   8        7.72        7.01      1.59 o 
 -20   0   8        6.27        5.52      1.55 o 
 -19   0   8        7.51        6.52      1.94 o 
 -18   0   8        1.54       -0.53      1.04 o 
 -17   0   8      170.18      183.64      6.88 o 
 -16   0   8      113.10      120.58      5.53 o 
 -15   0   8        1.66        1.96      1.17 o 
 -14   0   8       86.48      108.82      5.13 o 
 -13   0   8        0.56       -0.02      1.25 o 
 -12   0   8      347.96      428.89     11.61 o 
 -11   0   8        2.08        1.77      1.12 o 
 -10   0   8       43.00       40.22      3.55 o 
  -9   0   8        3.53        3.62      1.23 o 
  -8   0   8        0.94        1.86      1.05 o 
  -7   0   8       59.08       53.24      4.02 o 
  -6   0   8      104.94      113.23      6.94 o 
  -5   0   8       54.41       66.27      4.37 o 
  -4   0   8       99.65      105.23      5.48 o 
  -3   0   8        1.68        2.89      1.69 o 
  -2   0   8       12.51       13.05      1.15 o 
  -1   0   8       41.51       31.94      3.67 o 
   0   0   8       12.43       11.21      1.25 o 
   1   0   8      119.22      128.07      4.48 o 
   2   0   8        4.92        6.59      1.24 o 
   3   0   8       62.30       52.15      4.41 o 
   4   0   8       17.72       16.82      1.60 o 
   5   0   8        4.60        4.99      1.03 o 
   6   0   8       21.24       21.08      1.43 o 
   7   0   8      111.15      117.30      3.28 o 
   8   0   8       11.79       15.94      1.25 o 
   9   0   8        0.54        0.10      0.53 o 
  10   0   8       22.76       23.97      1.84 o 
  11   0   8        0.65        1.37      0.79 o 
  12   0   8        5.54        7.59      1.35 o 
  13   0   8        0.00        2.34      3.72 o 
  14   0   8        2.44        2.76      1.26 o 
  15   0   8        0.04       -0.45      1.24 o 
  16   0   8       34.02       30.48      4.50 o 
  17   0   8       20.13       12.19      3.27 o 
  18   0   8        0.11        2.94      2.21 o 
  19   0   8        0.36       -2.88      2.88 o 
 -25   1   8        4.16        3.78      1.31 o 
 -24   1   8        6.47        6.24      1.38 o 
 -23   1   8       12.52       11.49      1.49 o 
 -22   1   8       25.23       24.66      1.91 o 
 -21   1   8       13.40       13.95      1.49 o 
 -20   1   8        0.45        0.20      0.65 o 
 -19   1   8        3.01        1.68      0.89 o 
 -18   1   8        0.72        1.51      0.75 o 
 -17   1   8       13.89       13.41      1.35 o 
 -16   1   8       27.22       28.77      1.92 o 
 -15   1   8        3.17        2.56      0.77 o 
 -14   1   8        0.70        0.33      0.72 o 
 -13   1   8       57.03       55.26      2.79 o 
 -12   1   8      256.54      283.68      6.14 o 
 -11   1   8       38.69       38.44      2.53 o 
 -10   1   8        0.22       -0.56      0.78 o 
  -9   1   8        0.15        0.51      0.71 o 
  -8   1   8        4.23        3.80      0.80 o 
  -7   1   8       13.63       17.28      1.64 o 
  -6   1   8        0.00       -0.35      0.82 o 
  -5   1   8        0.02        0.04      1.04 o 
  -4   1   8        0.35        0.82      0.83 o 
  -3   1   8        0.23       -0.14      0.93 o 
  -2   1   8       56.72       50.77      1.66 o 
  -1   1   8       12.59       11.07      0.71 o 
   0   1   8        0.04       -0.31      0.33 o 
   1   1   8       49.25       50.62      1.77 o 
   2   1   8        3.71        4.51      0.55 o 
   3   1   8       22.76       25.13      1.23 o 
   4   1   8       22.52       28.64      1.30 o 
   5   1   8       10.30       14.57      1.00 o 
   6   1   8      168.60      188.52      3.36 o 
   7   1   8        6.59        5.18      0.71 o 
   8   1   8       51.81       44.90      1.68 o 
   9   1   8       35.63       30.69      1.35 o 
  10   1   8       28.68       27.90      1.29 o 
  11   1   8        2.67        1.72      0.55 o 
  12   1   8        8.63        9.00      1.00 o 
  13   1   8       10.71        8.31      1.61 o 
  14   1   8        1.46        5.43      1.15 o 
  15   1   8        0.86       -0.51      0.91 o 
  16   1   8        9.49        6.68      1.67 o 
  17   1   8        0.80       -1.47      1.47 o 
  18   1   8        2.33        6.63      3.39 o 
 -24   2   8        5.89        9.18      3.21 o 
 -23   2   8       13.53       13.65      4.05 o 
 -22   2   8        1.95        1.91      1.22 o 
 -21   2   8        7.48        9.15      1.41 o 
 -20   2   8       21.87       24.73      2.02 o 
 -19   2   8        2.90        2.96      1.15 o 
 -18   2   8        2.11        3.98      0.95 o 
 -17   2   8       28.26       32.72      2.23 o 
 -16   2   8       19.26       16.82      1.62 o 
 -15   2   8        3.13        2.20      0.87 o 
 -14   2   8        0.57        0.36      0.68 o 
 -13   2   8        4.65        3.73      0.84 o 
 -12   2   8       14.63       12.76      1.39 o 
 -11   2   8        6.89        5.31      1.11 o 
 -10   2   8        0.00       -0.48      0.72 o 
  -9   2   8        2.50        2.36      0.56 o 
  -8   2   8       75.75       82.37      2.92 o 
  -7   2   8        0.19        0.08      0.52 o 
  -6   2   8        0.07       -0.52      0.52 o 
  -5   2   8        2.04        1.80      0.49 o 
  -4   2   8        4.86        5.68      0.81 o 
  -3   2   8       24.08       26.34      1.30 o 
  -2   2   8        0.13        0.76      0.44 o 
  -1   2   8        2.01        0.74      0.36 o 
   0   2   8        0.01       -0.42      0.42 o 
   1   2   8       49.79       50.65      1.61 o 
   2   2   8        3.35        2.97      0.46 o 
   3   2   8       31.49       34.30      1.37 o 
   4   2   8        1.76        1.20      0.49 o 
   5   2   8      143.03      160.99      3.21 o 
   6   2   8        0.38       -0.14      0.48 o 
   7   2   8       12.27       10.91      0.90 o 
   8   2   8        4.44        6.08      0.74 o 
   9   2   8        0.08        0.29      0.46 o 
  10   2   8        0.10        0.52      0.56 o 
  11   2   8       14.81       17.23      1.46 o 
  12   2   8        0.01        0.86      0.63 o 
  13   2   8        1.29        1.60      1.09 o 
  14   2   8        0.72        0.10      1.13 o 
  15   2   8        2.98       -0.12      1.35 o 
  16   2   8        0.71       -1.75      2.61 o 
  17   2   8        8.94        7.32      2.33 o 
 -22   3   8       19.54       10.54      3.13 o 
 -21   3   8        0.00        0.32      2.22 o 
 -20   3   8       10.29        9.90      2.52 o 
 -19   3   8        4.10        5.69      1.83 o 
 -18   3   8        4.31        0.83      1.01 o 
 -17   3   8        0.08        0.43      0.63 o 
 -16   3   8       12.31       12.87      1.50 o 
 -15   3   8        4.48        4.85      1.08 o 
 -14   3   8        1.68        1.14      0.76 o 
 -13   3   8        2.27        1.89      0.86 o 
 -12   3   8        4.78        2.39      0.78 o 
 -11   3   8        0.99        1.08      0.73 o 
 -10   3   8        8.83        9.37      1.18 o 
  -9   3   8        0.12       -0.29      0.66 o 
  -8   3   8        3.19        2.52      0.78 o 
  -7   3   8        3.89        3.22      1.34 o 
  -6   3   8       19.29       18.13      1.60 o 
  -5   3   8       26.01       24.20      1.82 o 
  -4   3   8        6.52        4.60      0.95 o 
  -3   3   8        3.52        1.75      0.58 o 
  -2   3   8       38.47       34.78      1.64 o 
  -1   3   8       37.93       34.12      1.74 o 
   0   3   8        1.51        0.41      0.57 o 
   1   3   8        8.87        7.34      0.84 o 
   2   3   8       23.43       20.65      1.31 o 
   3   3   8        1.13        1.11      0.55 o 
   4   3   8        1.20        1.13      0.67 o 
   5   3   8        0.01       -0.61      0.61 o 
   6   3   8        3.71        3.79      0.71 o 
   7   3   8        5.11        3.32      0.88 o 
   8   3   8        6.77        6.01      0.96 o 
   9   3   8       16.85       13.74      1.40 o 
  10   3   8        0.72        1.80      0.87 o 
  11   3   8        0.39        1.05      1.17 o 
  12   3   8        0.09       -0.78      0.78 o 
  13   3   8        0.00       -0.59      0.99 o 
  14   3   8        2.08       -0.15      1.39 o 
  15   3   8        3.88        3.31      1.27 o 
 -18   4   8        0.82        0.55      2.17 o 
 -17   4   8        0.07       -3.31      3.31 o 
 -16   4   8       13.22       14.85      4.32 o 
 -15   4   8        7.41        7.60      2.50 o 
 -14   4   8        2.86        1.38      2.28 o 
 -13   4   8       30.69       32.79      3.84 o 
 -12   4   8        2.55       -0.36      0.98 o 
 -11   4   8        1.49        0.36      1.33 o 
 -10   4   8        2.87        2.13      1.95 o 
  -9   4   8        0.63        0.04      0.91 o 
  -8   4   8       16.29       12.94      1.70 o 
  -7   4   8        0.42       -0.83      0.83 o 
  -6   4   8        2.57        3.40      1.32 o 
  -5   4   8        0.15       -0.80      0.80 o 
  -4   4   8        2.32        1.72      1.06 o 
  -3   4   8       15.60       17.43      1.78 o 
  -2   4   8        7.44        7.24      1.44 o 
  -1   4   8       12.02        8.91      1.46 o 
   0   4   8        0.14       -1.04      1.04 o 
   1   4   8        3.72        4.06      1.17 o 
   2   4   8        1.60       -0.49      0.93 o 
   3   4   8        0.05       -0.80      0.80 o 
   4   4   8        1.69        0.80      0.81 o 
   5   4   8        0.30        0.49      1.10 o 
   6   4   8        7.54        6.95      1.23 o 
   7   4   8        4.68        3.24      0.95 o 
   8   4   8        7.05        9.69      1.45 o 
   9   4   8        2.56       -1.34      1.34 o 
  10   4   8        0.01        3.00      1.00 o 
  11   4   8        0.79       -0.80      1.04 o 
  -7   5   8        1.38        1.77      1.57 o 
  -6   5   8       13.57       13.79      3.08 o 
  -5   5   8       16.63       21.18      4.37 o 
  -4   5   8        0.05        6.20      2.34 o 
  -3   5   8        1.88        0.80      1.19 o 
  -2   5   8        3.07        6.15      2.55 o 
 -19   1   9        1.14        0.66      1.69 o 
 -18   1   9        0.00        0.12      0.95 o 
 -17   1   9        2.64        2.83      0.97 o 
 -16   1   9       34.79       34.25      2.40 o 
 -15   1   9       88.95       96.20      3.95 o 
 -14   1   9       14.89       12.84      1.62 o 
 -13   1   9        0.46       -0.05      0.83 o 
 -12   1   9        7.23        7.75      1.31 o 
 -11   1   9        6.06        4.03      0.94 o 
 -10   1   9        9.74       11.54      1.52 o 
  -9   1   9        3.49        4.03      0.98 o 
  -8   1   9        1.18        1.64      0.85 o 
  -7   1   9        1.40        0.99      0.84 o 
  -6   1   9       10.09       11.76      1.46 o 
  -5   1   9        0.08        0.80      0.87 o 
  -4   1   9        6.68        7.02      1.18 o 
  -3   1   9       10.66        9.56      1.39 o 
  -2   1   9       19.37       20.20      1.89 o 
  -1   1   9        6.75        8.12      1.09 o 
   0   1   9        8.40       10.20      1.08 o 
   1   1   9        0.04        1.18      0.64 o 
   2   1   9        0.87        0.17      0.58 o 
   3   1   9        2.91        3.19      0.70 o 
   4   1   9       12.52       13.51      1.21 o 
   5   1   9       48.42       48.15      2.19 o 
   6   1   9        7.02        6.96      0.91 o 
   7   1   9        3.85        3.34      0.78 o 
   8   1   9        0.12        0.49      0.63 o 
   9   1   9        0.23        0.16      0.68 o 
  10   1   9        0.00        0.09      0.75 o 
  11   1   9        2.15        0.67      1.49 o 
  12   1   9        2.51        2.23      1.97 o 
 -17   2   9        1.71        1.85      1.35 o 
 -16   2   9        0.80        2.69      4.66 o 
 -15   2   9        4.41        2.42      0.85 o 
 -14   2   9        0.37        1.40      0.86 o 
 -13   2   9        1.29        1.83      0.82 o 
 -12   2   9       24.96       23.04      2.15 o 
 -11   2   9        4.16        1.34      1.11 o 
 -10   2   9       41.65       44.23      2.97 o 
  -9   2   9        1.67        0.17      0.74 o 
  -8   2   9        2.05        1.01      0.76 o 
  -7   2   9        6.94        7.16      1.25 o 
  -6   2   9       14.19       15.51      1.31 o 
  -5   2   9       10.11       13.18      1.20 o 
  -4   2   9        2.94        2.03      0.62 o 
  -3   2   9        0.01        0.53      0.58 o 
  -2   2   9        0.01       -0.59      0.59 o 
  -1   2   9        0.07        0.93      0.58 o 
   0   2   9       25.28       21.62      1.58 o 
   1   2   9        0.95       -0.32      0.61 o 
   2   2   9        5.33        5.44      0.84 o 
   3   2   9       27.57       26.15      1.68 o 
   4   2   9        2.46        1.40      0.65 o 
   5   2   9        1.74        2.33      0.77 o 
   6   2   9       11.81        6.45      0.91 o 
   7   2   9        0.97       -0.49      0.60 o 
   8   2   9       28.33       27.43      3.03 o 
   9   2   9        8.43        7.14      1.70 o 
  10   2   9        7.19        6.07      1.44 o 
  11   2   9        3.23        2.02      1.41 o 
  12   2   9        3.27        4.27      2.16 o 
 -16   3   9        1.89       -0.32      2.59 o 
 -15   3   9       25.90       29.32      5.92 o 
 -12   3   9        6.35        5.33      2.12 o 
 -11   3   9        2.24        5.40      2.56 o 
 -10   3   9       17.82       17.44      2.23 o 
  -9   3   9        0.24       -2.35      2.35 o 
  -8   3   9       17.87       14.89      1.59 o 
  -7   3   9        4.50        5.78      1.32 o 
  -6   3   9       11.79        8.02      1.45 o 
  -5   3   9        0.55        0.88      0.69 o 
  -4   3   9        7.98        6.72      1.08 o 
  -3   3   9        0.19       -0.65      1.04 o 
  -2   3   9        9.17        6.87      1.39 o 
  -1   3   9       37.88       37.68      2.66 o 
   0   3   9        9.48       10.36      1.49 o 
   1   3   9        2.39       -0.89      0.89 o 
   2   3   9        0.05        0.45      1.03 o 
   3   3   9        0.71        2.14      1.25 o 
   4   3   9        4.72        3.06      1.74 o 
   5   3   9        4.97        3.04      1.07 o 
   6   3   9        2.76        2.40      0.94 o 
   7   3   9        2.96        0.26      0.94 o 
   8   3   9        0.29       -0.97      1.03 o 
   9   3   9        0.03       -1.00      1.00 o 
  10   3   9        3.62        5.06      1.67 o 
  11   3   9        1.15        2.49      1.84 o 
  -7   4   9        0.85        5.22      2.54 o 
  -6   4   9        1.38        1.08      1.31 o 
  -5   4   9        3.60       12.43      3.45 o 
  -4   4   9        0.00        2.19      1.50 o 
  -3   4   9        0.06       -2.06      2.06 o 
  -2   4   9        9.41        7.65      2.64 o 
  -1   4   9       29.93       32.12      4.90 o 
 -11   0  10       65.72       73.54      8.23 o 
 -10   0  10        0.01       -0.42      1.27 o 
  -9   0  10        2.92        3.82      1.45 o 
  -8   0  10        3.32        2.52      1.28 o 
  -7   0  10       13.45       17.22      2.78 o 
  -6   0  10        4.38        1.65      2.73 o 
  -5   0  10        1.15       -0.79      1.01 o 
  -4   0  10        0.07        0.77      1.49 o 
  -3   0  10        0.28        0.48      2.30 o 
  -2   0  10        2.27        1.57      1.18 o 
  -1   0  10        0.01       -0.35      0.94 o 
   0   0  10        0.04       -0.71      1.10 o 
   1   0  10        1.41        0.65      1.04 o 
   2   0  10        2.77        0.96      1.26 o 
   3   0  10        6.33        6.05      2.31 o 
   4   0  10       11.17        8.38      1.54 o 
   5   0  10       28.42       28.97      2.81 o 
   6   0  10       73.02       83.01      8.69 o 
   7   0  10        5.51        0.55      1.17 o 
   8   0  10        1.89       -1.23      2.16 o 
   9   0  10        5.55        6.41      2.60 o 
  10   0  10        1.44        1.96      1.78 o 
 -10   1  10       10.43       12.70      3.52 o 
  -9   1  10        0.74        0.82      0.80 o 
  -8   1  10        2.20        1.87      0.95 o 
  -7   1  10        0.06       -0.21      0.77 o 
  -6   1  10        2.55        2.38      0.91 o 
  -5   1  10        0.64        1.07      1.50 o 
  -4   1  10        3.90        4.49      1.12 o 
  -3   1  10        5.11        5.05      1.08 o 
  -2   1  10        3.00        2.46      1.07 o 
  -1   1  10        7.32        3.68      0.91 o 
   0   1  10        3.48        3.45      1.04 o 
   1   1  10        8.63        7.60      1.10 o 
   2   1  10        0.00        0.51      0.69 o 
   3   1  10       17.05       17.55      1.48 o 
   4   1  10        4.57        3.81      0.80 o 
   5   1  10        3.91        2.38      1.32 o 
   6   1  10        5.72        2.65      0.96 o 
   7   1  10       30.39       25.70      2.28 o 
   8   1  10        2.49       -2.55      2.55 o 
   9   1  10        1.42        3.75      2.10 o 
  -8   2  10        0.10        0.04      1.63 o 
  -7   2  10        4.50        1.39      2.71 o 
  -6   2  10        9.96       12.62      3.53 o 
  -5   2  10        7.79        7.93      1.53 o 
  -4   2  10        4.94        3.98      1.19 o 
  -3   2  10        0.03        1.58      1.10 o 
  -2   2  10       10.34        6.16      1.64 o 
  -1   2  10        0.09        0.75      1.13 o 
   0   2  10        0.31        0.85      0.88 o 
   1   2  10        0.82        1.39      0.79 o 
   2   2  10        0.39        0.00      0.78 o 
   3   2  10        0.07        0.45      0.63 o 
   4   2  10        4.97        3.66      0.83 o 
   5   2  10        0.18        1.28      2.38 o 
   6   2  10        0.50        0.05      2.52 o 
   7   2  10        2.46        2.52      4.86 o 
   8   2  10        0.33        1.98      1.62 o 
  -4   3  10        1.72        7.45      2.96 o 
  -3   3  10        0.11       -0.10      1.57 o 
  -2   3  10        0.51        1.26      1.40 o 
  -1   3  10        7.13        4.93      2.34 o 
   0   3  10        1.17        2.68      1.84 o 
   1   3  10        1.56       -0.92      1.62 o 
  -2   1  11        1.95        2.29      1.59 o 
  -1   1  11        1.09        1.09      1.57 o 
   0   1  11        0.06        0.76      2.67 o 
   1   1  11        0.00        3.41      2.31 o 
                                                 
